# Supplementary material for: Shaping of a three-dimensional carnivorous trap through modulation of a planar growth mechanism
Source: PLoS Biol. 2019 Oct 10;17(10):e3000427. doi: 10.1371/journal.pbio.3000427 (PMC6786542; doi:10.1371/journal.pbio.3000427)
Supplement: S2 Data — Trap diameter was measured in VolViewer and the mean calculated in each plane and used to scale the common line shown in trap outlines shown in Fig 2H–2J and Fig 2R–2T. (XLSX) [file pbio.3000427.s035.xlsx]

## Sheet: Sheet1
3-4 DAI	DAI	Diameter at widest (mm)	trap length (mm)
Transverse
wt80	3.78883	44.29	47.8
fixed spiral 020216 slide 1-2	3.84155	50.36	48.9
fixed spiral 020216 slide 1-5	3.851	50.26	49.1
spirals 220216-2	4.12652	51.55	55.3
fixed spiral 150216 slide 1-3	4.15567	56.18	56
fixed_spiral_010216_slide3-2	4.28442	61.67	59.2
fixedspiral020216_1-4 new	4.58498	68.17	67.4
mean	4.09042	54.64	54.8143
Frontal
wt80	3.78883	57.53	47.8
fixed spiral 020216 slide 1-2	3.84155	57.14	48.9
fixed spiral 020216 slide 1-5	3.851	66.62	49.1
spirals 220216-2	4.12652	66.75	55.3
fixed spiral 150216 slide 1-3	4.15567	71.52	56
fixed_spiral_010216_slide3-2	4.28442	67.14	59.2
fixedspiral020216_1-4 new	4.58498	75.9	67.4
mean	4.09042	66.0857	54.8143
Saggital
wt80	3.78883	44.9	47.8
fixed spiral 020216 slide 1-2	3.84155	52.6	48.9
fixed spiral 020216 slide 1-5	3.851	56.06	49.1
spirals 220216-2	4.12652	56.59	55.3
fixed spiral 150216 slide 1-3	4.15567	54.65	56
fixed_spiral_010216_slide3-2	4.28442	69.45	59.2
fixedspiral020216_1-4 new	4.58498	67.01	67.4
mean	4.09042	57.3229	54.8143
9.9 to 10.9 DAI
Transverse
2986	10.0535	715.2	714
3013	10.3771	815.2	821
2987	10.5273	870.6	876
2985	10.6257	897.6	914
2988	10.7587	943.1	968
3011	11.0612	1193	1103
mean	10.5673	905.783	899.333
Frontal
2986	10.0535	459.2	714
3013	10.3771	561	821
2987	10.5273	465.9	876
2985	10.6257	476.4	914
2988	10.7587	514.1	968
3011	11.0612	559.1	1103
mean	10.5673	505.95	899.333
Saggital
2986	10.0535	712.5	714
3013	10.3771	819.7	821
2987	10.5273	882.2	876
2985	10.6257	912.1	914
2988	10.7587	946.9	968
3011	11.0612	1118	1103
mean	10.5673	898.567	899.333
