# Supplementary material for: Shaping of a three-dimensional carnivorous trap through modulation of a planar growth mechanism
Source: PLoS Biol. 2019 Oct 10;17(10):e3000427. doi: 10.1371/journal.pbio.3000427 (PMC6786542; doi:10.1371/journal.pbio.3000427)
Supplement: S4 Data — Growth rate calculated from daily imaging was used to stage traps to developmental time (DAI or HAI) with this Excel file. DAI, days after initiation; HAI, hours after initiation (XLSX) [file pbio.3000427.s037.xlsx]

## Sheet: Sheet3
	INPUT LENGTH (UM)				914		INPUT TIME (HOURS)				180
	COMPUTED LN LENGTH				6.81783		COMPUTED LN LENGTH				5.52496
	COMPUTED TIME (HOURS)				251.893		COMPUTED LENGTH (UM)				250.876
	COMPUTED TIME (DAYS)				10.4955		COMPUTED TIME (DAYS)				7.5

## Sheet: Sheet2
	Avg Time	207.631
	Avg Size	6.02186
	x-xbar	y-ybar	B *C	B^2
	-50.2571	-1.03143	51.8365	2525.77
	-27.7571	-0.679525	18.8616	770.454
	21.2429	0.289875	6.15781	451.263
	46.8263	0.639995	29.9686	2192.7
	-50.2611	-1.03143	51.8406	2526.17
	-27.3444	-0.738656	20.1981	747.715
	21.5723	0.295305	6.37041	465.363
	47.1556	0.882891	41.6333	2223.65
	-50.2571	-1.01122	50.8211	2525.77
	-1.34038	-0.234962	0.314939	1.79663
	24.2429	0.376735	9.13318	587.721
	48.8263	0.782755	38.219	2384.01
	-50.2571	-0.738656	37.1227	2525.77
	-27.0904	-0.348536	9.44198	733.889
	21.7429	0.532074	11.5689	472.756
	47.7429	0.773846	36.9457	2279.39
	-50.2611	-0.857074	43.0774	2526.17
	-27.4944	-0.579442	15.9314	755.941
	21.7389	0.44894	9.75948	472.582
	47.7389	0.719841	34.3645	2279.01
	-50.2611	-0.812373	40.8307	2526.17
	-26.9277	-0.484525	13.0472	725.102
	21.7389	0.568442	12.3573	472.582
	47.7389	0.852339	40.6898	2279.01
	-50.2611	-0.840076	42.2231	2526.17
	-1.39438	0.208622	-0.290899	1.94431
	24.7389	0.781646	19.3371	612.016
	49.7389	0.908635	45.1946	2473.96
	-50.2611	-0.928109	46.6477	2526.17
	-24.5777	-0.328127	8.06462	604.064
	-0.261051	0.115868	-0.0302473	0.0681474
	23.7389	0.583438	13.8502	563.538
	49.7389	0.882891	43.9141	2473.96
Sum =			849.402	47232.7
		m =	0.0179834
		c =	2.28795

## Sheet: Sheet1
ID	Time	Ln(size)	Equation	ID	Time+157.37	Ln(size)		Equation		Average Equation
1-1	0	4.99043	y = 0.0177x + 4.9796	1-1	157.374	4.99043	147	y = 0.0177x + 2.1893		y=0.0179+5.117
	22.5	5.34233			179.874	5.34233	209
	71.5	6.31173			228.874	6.31173	551			When the bladder size is 10um (ln2.3), the time shift should be
	97.0833	6.66185			254.457	6.66185	782			2.3=0.0179x+5.117	x=157.37 hrs
2-1	0	4.99043	y = 0.02x + 4.9141	2-1	157.37	4.99043	147	y = 0.02x + 1.7703
	22.9167	5.2832			180.287	5.2832	197			Shift the time 157.37 hours back for all samples, in other word, we set the time we begin to measure is 157.37 hours rather than 0
	71.8333	6.31716			229.203	6.31716	554
	97.4167	6.90475			254.787	6.90475	997			Average Equation after time shift
2-2	0	5.01064	y = 0.0184x + 4.9778	2-2	157.374	5.01064	150	y = 0.0184x +2.0855		y=0.0179x+2.2962
	48.9167	5.7869			206.291	5.7869	326
	74.5	6.39859			231.874	6.39859	601			Size	Ln(size)	Time	Days
	99.0833	6.80461			256.457	6.80461	902			82	4.40672	117.906	4.91275
3-1	0	5.2832	y = 0.0159x + 5.3074	3-1	157.374	5.2832	197	y = 0.0159x + 2.8007		123	4.81218	140.558	5.85657
	23.1667	5.67332			180.541	5.67332	291			185	5.22036	163.361	6.80669
	72	6.55393			229.374	6.55393	702			277	5.62402	185.912	7.74632
	98	6.79571			255.374	6.79571	894			415	6.02828	208.496	8.68733
5-1	0	5.16479	y = 0.017x + 5.1333	5-1	157.37	5.16479	175	y = 0.017x + 2.4502		622	6.43294	231.103	9.62928
	22.7667	5.44242			180.137	5.44242	231			933	6.83841	253.754	10.5731
	72	6.4708			229.37	6.4708	646			1400	7.24423	276.426	11.5178
	98	6.7417			255.37	6.7417	847
7-1	0	5.20949	y = 0.0179x + 5.1878	7-1	157.37	5.20949	183	y = 0.0179x +2.3715
	23.3333	5.53733			180.703	5.53733	254
	72	6.5903			229.37	6.5903	728
	98	6.8742			255.37	6.8742	967
10-1	0	5.18178	y = 0.0183x + 5.2617	10-1	157.37	5.18178	178	y = 0.0183x + 2.3799
	48.8667	6.23048			206.237	6.23048	508
	75	6.80351			232.37	6.80351	901
	100	6.93049			257.37	6.93049	1023
13-1	0	5.09375	y = 0.0182x + 5.1757	13-1	157.37	5.09375	163	y = 0.0182x + 2.3037
	25.6833	5.69373			183.053	5.69373	297
	50	6.13773			207.37	6.13773	463
	74	6.6053			231.37	6.6053	739
	100	6.90475			257.37	6.90475	997
											Need to easily get DAI for each bladder length from graph- ask Jake
										How
											Time	225	Computed Ln Length		6.338	Length in um		565.664
											Time	128.732	Computed Ln Length		4.60517	Length in um		100
