# Supplementary material for: Shaping of a three-dimensional carnivorous trap through modulation of a planar growth mechanism
Source: PLoS Biol. 2019 Oct 10;17(10):e3000427. doi: 10.1371/journal.pbio.3000427 (PMC6786542; doi:10.1371/journal.pbio.3000427)
Supplement: S5 Data — Cell count source data file for charts shown in Fig 8G–8L. (XLSX) [file pbio.3000427.s038.xlsx]

## Sheet: Cell counts.
Name	length measure	HAI	DAI	Cell number dorsal midline	Cell number ventral midline	Cell number stalk plane	(Added) Cell number sagittal circumference	Frontal Cell number in circumference	Transverse Cell number in circumference
WT80	47.8	90.932	3.78883	17	6	6	29	25	27
fs 020216 _1-2	48.9	92.1971	3.84155	26	8	7	41	30	31
fs020216 _1-5	49.1	92.4241	3.851	20	5	5	30	29	33
spirals 220216-2	55.3	99.0365	4.12652					32	40
fs150216_1-3	56	99.736	4.15567					26	34
fs010216_3-2	59.2	102.826	4.28442	25	8	5	38	36	33
ExpID2822_23B\bladder_1	66.5	109.292	4.55384						45
fs020216_1-4	67.4	110.04	4.58498	22	5	6	33	33	42
PI small bladder 3 010316	69.2	111.505	4.64605					37	49
spirals 050316	72	113.711	4.73795						47
ExpID2827_1A_190112	77.2	117.588	4.89952					51
WT160	78.4	118.446	4.93526					42	44
fs110216 slide 1-1	80.3	119.778	4.99074	30	7	5	42	36
PI small bladder 2 010316	84	122.283	5.09511	36	8	6	50	49	52
Spirals190216	90	126.119	5.25496	36	7	6		53	45
WT115	94	128.537	5.35572	33	11	6	50	35
wWT126-2	96.3	129.881	5.41173	38	9	6	53	46	57
fs150216_1-2	97.6	130.627	5.4428	48	6	7	61
spirals2_110216	114	139.264	5.80267	53	8	6	67	48	58
WT123	115	139.75	5.8229	48	7	7	62	60	57
PI_imaged_4-2-16	118	141.182	5.88257	50	9	5	64	59	66
WT151	120	142.116	5.92151	44	9	7	60	65	55
PI_bladder_2_29-1-16	139	150.289	6.26206	60	14	7	81	67	87
PI_imaged_1-3-16_bl_8_Small	144	152.255	6.34394	56	11	7	74
WT150	150	154.525	6.43852	51	14	7	72	67	71
PI_bladder_6_29-1-16	166	160.16	6.67335	67	15	9	91	74
medium bladder for mgx-1	202	171.075	7.12813	59	14	7	80	72	71
PI_bladder_3_29-1-16	207	172.435	7.18478	73	20	7	72	72	86
PI_bladder_1_29-1-16	211	173.499	7.22912	64	14	6	84	60	82
OPT_2976	223	176.575	7.35728			7
B40_x20_ID7963	229	174.927	7.28861	55	13	7	75	48	58
OPT_2982	246	182.033	7.58471	62	13	6	81
PI_imaged_16-2-16__bl9	300	193.068	8.04452	81	17	6	104
PI_imaged_1-3-16__bl8_ Big	320	196.657	8.19405	78	18	7	103	59
PI_imaged_26-2-16_bl_1	310	194.892	8.12049	69	18	8	95
OPT_2983	332	198.704	8.27935		14			66	77
OPT_2977b	333	198.872	8.28631		14	6
B46_x20_side_370_GFP	348	198.197	8.25821	77		8	85	74	76
mCherry_03-12-15_bl7	366	201.001	8.37505	72		6		54	66
B41_x20_side_ID7963	379	202.942	8.45592	59		9		64	80
WT445	411	210.574	8.77392	77	19	7	103	74	77
PI_imaged_3-3-16_bl1	408	210.167	8.75694	61	15	7	83	62	58
21216_6dahs_B9_side_ID7961	452	212.737	8.86404	57		6		50	72
21216_6dahs_B1_side2_ID7961	453	212.86	8.86916	63		6		53	54
WT522	457	216.473	9.01972	64	13			62	68
25116_6dahs_bl3_side_ID7954RG	465	214.314	8.92974	56		8		66	64
B43_x20_492_ID7963	490	217.226	9.05107	63	18			62	76
WT480	472	218.269	9.09455	70	14	7	91	66	74
WT533	475	218.622	9.10923	74		7		72	76
Day_2_HS_16-2-16_bl5f	494	217.678	9.06991	59				76	74
25-1-16_D4_bladder_1_side_R_G	501	218.46	9.10251	62	15			68	72
B45_x20_side_505_GFP	517	220.208	9.17535	65	13	8	86	74	76
18-1-16_HS_D4_BL8	613	229.68	9.56998	64	17			58	64
HS_ID7929_181116_5dahs_bl2_side1	683	235.692	9.82051	76	16	6	98	76	76
HS_19-1-16_45C_bl3_side	709		9.90707	77	16				84
0101217_B2	875	253.275	10.3945	65		7
OPT_2985	914	255.017	10.6257		17
030217_B9	935	253.156	10.5482	70				60	80
0101217_B10	937	253.275	10.5531	66	20			70	90
B15_040417_HS_4dahs	992	256.446	10.6853	73	19	7	99	58	78
B17_030417_HS_4DAHS	1011	257.501	10.7292	68	20	6	94	66	80
mCherry_03-12-15_bl10	1074	260.863	10.8693					84	80
B2_040417_HS_4dahs	1112	262.796	10.9498	81	20	6	107	78	76
Live imaged

## Sheet:  G
Name	HAI	DAI	Ln Sagittal Cell Count					Name	DAI	HAI	Ln Sagittal Cell Count
wt80um	90.932	3.78883	3.3673					wt80um	3.78883	90.932	3.3673
fixed spiral 020216 slide 1-2	92.1971	3.84155	3.71357					fixed spiral 020216 slide 1-2	3.84155	92.1971	3.71357
fixed spiral 020216 slide 1-5	92.4241	3.851	3.4012					fixed spiral 020216 slide 1-5	3.851	92.4241	3.4012
spirals 220216-2 new	99.0365	4.12652						fixed spiral 010216 slide 3-2	4.28442	102.826	3.63759
fixed spiral 150216 slide 1-3	99.736	4.15567						fixedspiral020216_1-4 new	4.58498	110.04	3.49651
fixed spiral 010216 slide 3-2	102.826	4.28442	3.63759					fixed spiral 110216 slide 1-1 new	4.99074	119.778	3.73767
ExpId2822_Ugibba_160112\ExpID2822_23B\bladder_1	109.292	4.55384						PI small bladder 2 010316	5.09511	122.283	3.91202
fixedspiral020216_1-4 new	110.04	4.58498	3.49651					Spirals190216 New	5.25496	126.119	3.91202
PI small bladder 3 010316	111.505	4.64605						wt 115	5.35572	128.537	3.97029
spirals 050316 new	113.711	4.73795						spirals2_110216 New	5.80267	139.264	4.11087
ExpID_2827_U_gibba_190112\ExpID2827_1A_190112\ExpID2827_1A_190112_newclip	117.588	4.89952						wt123	5.8229	139.75	4.20469
wt 160	118.446	4.93526						PI_tissue_imaged_4-2-16_great New	5.88257	141.182	4.12713
fixed spiral 110216 slide 1-1 new	119.778	4.99074	3.73767					WT151 New	5.92151	142.116	4.15888
PI small bladder 2 010316	122.283	5.09511	3.91202						LinEST
Spirals190216 New	126.119	5.25496	3.91202						slope,m	0.0138547	2.17772	intercept,b
wt 115	128.537	5.35572	3.97029						std dev of slope	0.00166113	0.200172	stdev intercept
wt 126-2	129.881	5.41173							R2=ssR/SSt	0.863463	0.112356	stdev of y
fixed spiral 150216 slide 1-2 new	130.627	5.4428							Fisher F	69.5644	11	degrees of freedom
spirals2_110216 New	139.264	5.80267	4.11087						regression ss	0.878175	0.138863	errors
wt123	139.75	5.8229	4.20469						Sagittal circumference cells DAI 1.38 % ± 0.24-h R2= 0.8635
PI_tissue_imaged_4-2-16_great New	141.182	5.88257	4.12713						n=13
WT151 New	142.116	5.92151	4.15888						Cell number doubling time		Natural log of 2	Cell number doubling time in hours
PI_bladder_2_29-1-16_185p_174umS1	150.289	6.26206	4.09434						Slope Ln dorsal l midlneCount vs HAI	0.0138547	0.693147	50.0297
PI_imaged_1-3-16_zoom_1_x20_0il__2_bladders_350um_180um_bladders_8. SmallBladder	152.255	6.34394	4.39445
WT150 New	154.525	6.43852	4.30407
PI_bladder_6_29-1-16	160.16	6.67335	4.27667
2974	170.243	7.09346	4.51086
medium bladder for mgx-1 220316	171.075	7.12813	4.38203
PI_bladder_3_29-1-16_zoom_2.11_x20_oil_compensation_longitudinal	172.435	7.18478	4.27667
PI_bladder_1_29-1-16_zoom_2.30_x20_oil_compensation_longitudinal	173.499	7.22912	4.43082
B40_x20_ID7963 New	174.927	7.28861
2976	176.575	7.35728
2982	182.033	7.58471
2975	187.62	7.8175
PI_imaged_16-2-16_zoom_1.81_x20_oil_bladder_9	193.068	8.04452	4.64439
PI_imaged_1-3-16_zoom_1_x20_0il__2_bladders_350um_180um_bladders_8. BigBladder	196.657	8.19405	4.63473
PI_imaged_26-2-16_x20_zoom_1_350um_bladder_1	194.892	8.12049	4.55388
B46_x20_side_370_GFP New	198.197	8.25821	4.44265
mCherry_03-12-15_bl7 New	201.001	8.37505
B41_x20_side_ID7963_RG New	202.942	8.45592
2983	198.704	8.27935
2977b	198.872	8.28631
WT445 New	210.574	8.77392	4.41884
PI_imaged_3-3-16_x20_oil_zoom_1_bladder_1	210.167	8.75694	4.63473
21216_6dahs_B9_side_ID7961 New	212.737	8.86404
21216_6dahs_B1_side2_ID7961 New	212.86	8.86916
25116_6dahs_bl3_side_ID7954RG New	214.314	8.92974
WT522 New	216.473	9.01972
2984	217.078	9.04494
WT480 New	218.269	9.09455
WT533 New	218.622	9.10923	4.51086
B43_x20_492_ID7963 New	217.226	9.05107
Day_2_HS_16-2-16_bl5f New	217.678	9.06991
25-1-16_D4_bladder_1_side_R_G New	218.46	9.10251
B45_x20_side_505_GFP New	220.208	9.17535	4.45435
2981	223.655	9.31895
18-1-16_HS_D4_BL8 New	229.68	9.56998
Heatshock_ID7929_181116_5dahs_bl2_side1	235.692	9.82051	4.58497
Heatshock_19-1-16_45C_6min_line_16_bladder_3_side.lif		9.90707
2893_Q New	240.184	10.0077
2986	241.285	10.0535
3013	249.05	10.3771
2897-Q New	249.32	10.3884
0101217_B2_good_952.lif	253.275	10.3945
030217_B9_20xt_957.lif	253.156	10.5482
0101217_B10_994.lif	253.275	10.5531
2985	255.017	10.6257
B15_040417_HS_4dahs New	256.446	10.6853	4.59512
B17_030417_HS_4DAHS New	257.501	10.7292	4.54329
mCherry_bladders_imaged_03-12-15_HyD_compensation_linear_AOTF_PMT_1150um_bladder_10	260.863	10.8693
B2_040417_HS_4dahs New	262.796	10.9498	4.67283
Live imaged tissue not adjusted for DAI
Name	HAI	DAI	Ln Sagittal Cell Count										Name	HAI	DAI	Ln Sagittal Cell Count
wt80um	90.932	3.78883	3.3673										wt80um	90.932	3.78883	3.3673
fixed spiral 020216 slide 1-2	92.1971	3.84155	3.71357										fixed spiral 020216 slide 1-2	92.1971	3.84155	3.71357
fixed spiral 020216 slide 1-5	92.4241	3.851	3.4012										fixed spiral 020216 slide 1-5	92.4241	3.851	3.4012
spirals 220216-2 new	99.0365	4.12652											spirals 220216-2 new	99.0365	4.12652
fixed spiral 150216 slide 1-3	99.736	4.15567											fixed spiral 150216 slide 1-3	99.736	4.15567
fixed spiral 010216 slide 3-2	102.826	4.28442	3.63759										fixed spiral 010216 slide 3-2	102.826	4.28442	3.63759
ExpId2822_Ugibba_160112\ExpID2822_23B\bladder_1	109.292	4.55384											ExpId2822_Ugibba_160112\ExpID2822_23B\bladder_1	109.292	4.55384
fixedspiral020216_1-4 new	110.04	4.58498	3.49651										fixedspiral020216_1-4 new	110.04	4.58498	3.49651
PI small bladder 3 010316	111.505	4.64605											PI small bladder 3 010316	111.505	4.64605
spirals 050316 new	113.711	4.73795											spirals 050316 new	113.711	4.73795
ExpID_2827_U_gibba_190112\ExpID2827_1A_190112\ExpID2827_1A_190112_newclip	117.588	4.89952											ExpID_2827_U_gibba_190112\ExpID2827_1A_190112\ExpID2827_1A_190112_newclip	117.588	4.89952
wt 160	118.446	4.93526											wt 160	118.446	4.93526
fixed spiral 110216 slide 1-1 new	119.778	4.99074	3.73767										fixed spiral 110216 slide 1-1 new	119.778	4.99074	3.73767
PI small bladder 2 010316	122.283	5.09511	3.91202										PI small bladder 2 010316	122.283	5.09511	3.91202
Spirals190216 New	126.119	5.25496	3.91202										Spirals190216 New	126.119	5.25496	3.91202
wt 115	128.537	5.35572	3.97029										wt 115	128.537	5.35572	3.97029
wt 126-2	129.881	5.41173											wt 126-2	129.881	5.41173
fixed spiral 150216 slide 1-2 new	130.627	5.4428											fixed spiral 150216 slide 1-2 new	130.627	5.4428
spirals2_110216 New	139.264	5.80267	4.11087										spirals2_110216 New	139.264	5.80267	4.11087
wt123	139.75	5.8229	4.20469										wt123	139.75	5.8229	4.20469
PI_tissue_imaged_4-2-16_great New	141.182	5.88257	4.12713										PI_tissue_imaged_4-2-16_great New	141.182	5.88257	4.12713
WT151 New	142.116	5.92151	4.15888										WT151 New	142.116	5.92151	4.15888
PI_bladder_2_29-1-16_185p_174umS1	150.289	6.26206	4.09434
PI_imaged_1-3-16_zoom_1_x20_0il__2_bladders_350um_180um_bladders_8. SmallBladder	152.255	6.34394	4.39445
WT150 New	154.525	6.43852	4.30407
PI_bladder_6_29-1-16	160.16	6.67335	4.27667
2974	170.243	7.09346	4.51086
medium bladder for mgx-1 220316	171.075	7.12813	4.38203
PI_bladder_3_29-1-16_zoom_2.11_x20_oil_compensation_longitudinal	172.435	7.18478	4.27667
PI_bladder_1_29-1-16_zoom_2.30_x20_oil_compensation_longitudinal	173.499	7.22912	4.43082
B40_x20_ID7963 New	174.927	7.28861
2976	176.575	7.35728
2982	182.033	7.58471
2975	187.62	7.8175
PI_imaged_16-2-16_zoom_1.81_x20_oil_bladder_9	193.068	8.04452	4.64439
PI_imaged_1-3-16_zoom_1_x20_0il__2_bladders_350um_180um_bladders_8. BigBladder	196.657	8.19405	4.63473
PI_imaged_26-2-16_x20_zoom_1_350um_bladder_1	194.892	8.12049	4.55388
B46_x20_side_370_GFP New	198.197	8.25821	4.44265
mCherry_03-12-15_bl7 New	201.001	8.37505
B41_x20_side_ID7963_RG New	202.942	8.45592
2983	198.704	8.27935
2977b	198.872	8.28631
WT445 New	210.574	8.77392	4.41884
PI_imaged_3-3-16_x20_oil_zoom_1_bladder_1	210.167	8.75694	4.63473
21216_6dahs_B9_side_ID7961 New	212.737	8.86404
21216_6dahs_B1_side2_ID7961 New	212.86	8.86916
25116_6dahs_bl3_side_ID7954RG New	214.314	8.92974
WT522 New	216.473	9.01972
2984	217.078	9.04494
WT480 New	218.269	9.09455
WT533 New	218.622	9.10923	4.51086
B43_x20_492_ID7963 New	217.226	9.05107
Day_2_HS_16-2-16_bl5f New	217.678	9.06991
25-1-16_D4_bladder_1_side_R_G New	218.46	9.10251
B45_x20_side_505_GFP New	220.208	9.17535	4.45435
2981	223.655	9.31895
18-1-16_HS_D4_BL8 New	229.68	9.56998
Heatshock_ID7929_181116_5dahs_bl2_side1	235.692	9.82051	4.58497
Heatshock_19-1-16_45C_6min_line_16_bladder_3_side.lif		9.90707
2893_Q New	240.184	10.0077
2986	241.285	10.0535
3013	249.05	10.3771
2897-Q New	249.32	10.3884
0101217_B2_good_952.lif	253.275	10.3945
030217_B9_20xt_957.lif	253.156	10.5482
0101217_B10_994.lif	253.275	10.5531
2985	255.017	10.6257
B15_040417_HS_4dahs New	256.446	10.6853	4.59512
B17_030417_HS_4DAHS New	257.501	10.7292	4.54329
mCherry_bladders_imaged_03-12-15_HyD_compensation_linear_AOTF_PMT_1150um_bladder_10	260.863	10.8693
B2_040417_HS_4dahs New	262.796	10.9498	4.67283
Live imaged tissue not adjusted for DAI

## Sheet: H
Name	HAI	DAI	Ln Frontal Cell Count			Name	DAI	HAI	Ln Frontal Cell Count
wt80um	90.932	3.78883	3.21888			wt80um	3.78883	90.932	3.21888
fixed spiral 020216 slide 1-2	92.1971	3.84155	3.4012			fixed spiral 020216 slide 1-2	3.84155	92.1971	3.4012
fixed spiral 020216 slide 1-5	92.4241	3.851	3.3673			fixed spiral 020216 slide 1-5	3.851	92.4241	3.3673
spirals 220216-2 new	99.0365	4.12652	3.46574			spirals 220216-2 new	4.12652	99.0365	3.46574
fixed spiral 150216 slide 1-3	99.736	4.15567	3.2581			fixed spiral 150216 slide 1-3	4.15567	99.736	3.2581
fixed spiral 010216 slide 3-2	102.826	4.28442	3.58352			fixed spiral 010216 slide 3-2	4.28442	102.826	3.58352
ExpId2822_Ugibba_160112\ExpID2822_23B\bladder_1	109.292	4.55384				fixedspiral020216_1-4 new	4.58498	110.04	3.49651
fixedspiral020216_1-4 new	110.04	4.58498	3.49651			PI small bladder 3 010316	4.64605	111.505	3.61092
PI small bladder 3 010316	111.505	4.64605	3.61092			ExpID_2827_U_gibba_190112\ExpID2827_1A_190112\ExpID2827_1A_190112_newclip	4.89952	117.588	3.93183
spirals 050316 new	113.711	4.73795				wt 160	4.93526	118.446	3.73767
ExpID_2827_U_gibba_190112\ExpID2827_1A_190112\ExpID2827_1A_190112_newclip	117.588	4.89952	3.93183			fixed spiral 110216 slide 1-1 new	4.99074	119.778	3.58352
wt 160	118.446	4.93526	3.73767			PI small bladder 2 010316	5.09511	122.283	3.89182
fixed spiral 110216 slide 1-1 new	119.778	4.99074	3.58352			Spirals190216 New	5.25496	126.119	3.97029
PI small bladder 2 010316	122.283	5.09511	3.89182			wt 115	5.35572	128.537	3.55535
Spirals190216 New	126.119	5.25496	3.97029			wt 126-2	5.41173	129.881	3.82864
wt 115	128.537	5.35572	3.55535			spirals2_110216 New	5.80267	139.264	3.8712
wt 126-2	129.881	5.41173	3.82864			wt123	5.8229	139.75	4.09434
fixed spiral 150216 slide 1-2 new	130.627	5.4428				PI_tissue_imaged_4-2-16_great New	5.88257	141.182	4.07754
spirals2_110216 New	139.264	5.80267	3.8712			WT151 New	5.92151	142.116	4.17439
wt123	139.75	5.8229	4.09434				LinEST
PI_tissue_imaged_4-2-16_great New	141.182	5.88257	4.07754				slope,m	0.014811	1.95707	intercept,b
WT151 New	142.116	5.92151	4.17439				std dev of slope	0.00184754	0.218476	stdev intercept
PI_bladder_2_29-1-16_185p_174umS1	150.289	6.26206	4.20469				R2=ssR/SSt	0.79081	0.136368	stdev of y
PI_imaged_1-3-16_zoom_1_x20_0il__2_bladders_350um_180um_bladders_8. SmallBladder	152.255	6.34394					Fisher F	64.266	17	degrees of freedom
WT150 New	154.525	6.43852	4.20469				regression ss	1.19511	0.316137	errors
PI_bladder_6_29-1-16	160.16	6.67335	4.30407				Frontal circumference cells DAI 1.48 % ± 0.37-h R2= 0.7908
2974	170.243	7.09346					n=19
medium bladder for mgx-1 220316	171.075	7.12813	4.27667				Cell number doubling time		Natural log of 2	Cell number doubling time in hours
PI_bladder_3_29-1-16_zoom_2.11_x20_oil_compensation_longitudinal	172.435	7.18478	4.27667				Slope Ln dorsal l midlneCount vs HAI	0.014811	0.693147	46.7995
PI_bladder_1_29-1-16_zoom_2.30_x20_oil_compensation_longitudinal	173.499	7.22912	4.09434
B40_x20_ID7963 New	174.927	7.28861	3.8712
2976	176.575	7.35728
2982	182.033	7.58471
2975	187.62	7.8175
PI_imaged_16-2-16_zoom_1.81_x20_oil_bladder_9	193.068	8.04452
PI_imaged_1-3-16_zoom_1_x20_0il__2_bladders_350um_180um_bladders_8. BigBladder	196.657	8.19405	4.07754
PI_imaged_26-2-16_x20_zoom_1_350um_bladder_1	194.892	8.12049
B46_x20_side_370_GFP New	198.197	8.25821	4.30407
mCherry_03-12-15_bl7 New	201.001	8.37505	3.98898
B41_x20_side_ID7963_RG New	202.942	8.45592	4.15888
2983	198.704	8.27935	4.18965
2977b	198.872	8.28631
WT445 New	210.574	8.77392	4.12713
PI_imaged_3-3-16_x20_oil_zoom_1_bladder_1	210.167	8.75694	4.30407
21216_6dahs_B9_side_ID7961 New	212.737	8.86404	3.91202
21216_6dahs_B1_side2_ID7961 New	212.86	8.86916	3.97029
25116_6dahs_bl3_side_ID7954RG New	214.314	8.92974	4.18965
WT522 New	216.473	9.01972	4.12713
2984	217.078	9.04494
WT480 New	218.269	9.09455	4.12713
WT533 New	218.622	9.10923	4.18965
B43_x20_492_ID7963 New	217.226	9.05107	4.27667
Day_2_HS_16-2-16_bl5f New	217.678	9.06991	4.33073
25-1-16_D4_bladder_1_side_R_G New	218.46	9.10251	4.21951
B45_x20_side_505_GFP New	220.208	9.17535	4.30407
2981	223.655	9.31895
18-1-16_HS_D4_BL8 New	229.68	9.56998	4.06044
Heatshock_ID7929_181116_5dahs_bl2_side1	235.692	9.82051	4.33073
Heatshock_19-1-16_45C_6min_line_16_bladder_3_side.lif		9.90707
2893_Q New	240.184	10.0077
2986	241.285	10.0535
3013	249.05	10.3771
2897-Q New	249.32	10.3884
0101217_B2_good_952.lif	253.275	10.3945	4.2485
030217_B9_20xt_957.lif	253.156	10.5482	4.09434
0101217_B10_994.lif	253.275	10.5531	4.2485
2985	255.017	10.6257
B15_040417_HS_4dahs New	256.446	10.6853	4.06044
B17_030417_HS_4DAHS New	257.501	10.7292	4.18965
mCherry_bladders_imaged_03-12-15_HyD_compensation_linear_AOTF_PMT_1150um_bladder_10	260.863	10.8693	4.43082
B2_040417_HS_4dahs New	262.796	10.9498	4.35671
Live imaged tissue not adjusted for DAI
Name	HAI	DAI	Ln Frontal Cell Count							Name	HAI	DAI	Ln Frontal Cell Count
wt80um	90.932	3.78883	3.21888							wt80um	90.932	3.78883	3.21888
fixed spiral 020216 slide 1-2	92.1971	3.84155	3.4012							fixed spiral 020216 slide 1-2	92.1971	3.84155	3.4012
fixed spiral 020216 slide 1-5	92.4241	3.851	3.3673							fixed spiral 020216 slide 1-5	92.4241	3.851	3.3673
spirals 220216-2 new	99.0365	4.12652	3.46574							spirals 220216-2 new	99.0365	4.12652	3.46574
fixed spiral 150216 slide 1-3	99.736	4.15567	3.2581							fixed spiral 150216 slide 1-3	99.736	4.15567	3.2581
fixed spiral 010216 slide 3-2	102.826	4.28442	3.58352							fixed spiral 010216 slide 3-2	102.826	4.28442	3.58352
ExpId2822_Ugibba_160112\ExpID2822_23B\bladder_1	109.292	4.55384								ExpId2822_Ugibba_160112\ExpID2822_23B\bladder_1	109.292	4.55384
fixedspiral020216_1-4 new	110.04	4.58498	3.49651							fixedspiral020216_1-4 new	110.04	4.58498	3.49651
PI small bladder 3 010316	111.505	4.64605	3.61092							PI small bladder 3 010316	111.505	4.64605	3.61092
spirals 050316 new	113.711	4.73795								spirals 050316 new	113.711	4.73795
ExpID_2827_U_gibba_190112\ExpID2827_1A_190112\ExpID2827_1A_190112_newclip	117.588	4.89952	3.93183							ExpID_2827_U_gibba_190112\ExpID2827_1A_190112\ExpID2827_1A_190112_newclip	117.588	4.89952	3.93183
wt 160	118.446	4.93526	3.73767							wt 160	118.446	4.93526	3.73767
fixed spiral 110216 slide 1-1 new	119.778	4.99074	3.58352							fixed spiral 110216 slide 1-1 new	119.778	4.99074	3.58352
PI small bladder 2 010316	122.283	5.09511	3.89182							PI small bladder 2 010316	122.283	5.09511	3.89182
Spirals190216 New	126.119	5.25496	3.97029							Spirals190216 New	126.119	5.25496	3.97029
wt 115	128.537	5.35572	3.55535							wt 115	128.537	5.35572	3.55535
wt 126-2	129.881	5.41173	3.82864							wt 126-2	129.881	5.41173	3.82864
fixed spiral 150216 slide 1-2 new	130.627	5.4428								fixed spiral 150216 slide 1-2 new	130.627	5.4428
spirals2_110216 New	139.264	5.80267	3.8712							spirals2_110216 New	139.264	5.80267	3.8712
wt123	139.75	5.8229	4.09434							wt123	139.75	5.8229	4.09434
PI_tissue_imaged_4-2-16_great New	141.182	5.88257	4.07754							PI_tissue_imaged_4-2-16_great New	141.182	5.88257	4.07754
WT151 New	142.116	5.92151	4.17439							WT151 New	142.116	5.92151	4.17439
PI_bladder_2_29-1-16_185p_174umS1	150.289	6.26206	4.20469
PI_imaged_1-3-16_zoom_1_x20_0il__2_bladders_350um_180um_bladders_8. SmallBladder	152.255	6.34394
WT150 New	154.525	6.43852	4.20469
PI_bladder_6_29-1-16	160.16	6.67335	4.30407
2974	170.243	7.09346
medium bladder for mgx-1 220316	171.075	7.12813	4.27667
PI_bladder_3_29-1-16_zoom_2.11_x20_oil_compensation_longitudinal	172.435	7.18478	4.27667
PI_bladder_1_29-1-16_zoom_2.30_x20_oil_compensation_longitudinal	173.499	7.22912	4.09434
B40_x20_ID7963 New	174.927	7.28861	3.8712
2976	176.575	7.35728
2982	182.033	7.58471
2975	187.62	7.8175
PI_imaged_16-2-16_zoom_1.81_x20_oil_bladder_9	193.068	8.04452
PI_imaged_1-3-16_zoom_1_x20_0il__2_bladders_350um_180um_bladders_8. BigBladder	196.657	8.19405	4.07754
PI_imaged_26-2-16_x20_zoom_1_350um_bladder_1	194.892	8.12049
B46_x20_side_370_GFP New	198.197	8.25821	4.30407
mCherry_03-12-15_bl7 New	201.001	8.37505	3.98898
B41_x20_side_ID7963_RG New	202.942	8.45592	4.15888
2983	198.704	8.27935	4.18965
2977b	198.872	8.28631
WT445 New	210.574	8.77392	4.12713
PI_imaged_3-3-16_x20_oil_zoom_1_bladder_1	210.167	8.75694	4.30407
21216_6dahs_B9_side_ID7961 New	212.737	8.86404	3.91202
21216_6dahs_B1_side2_ID7961 New	212.86	8.86916	3.97029
25116_6dahs_bl3_side_ID7954RG New	214.314	8.92974	4.18965
WT522 New	216.473	9.01972	4.12713
2984	217.078	9.04494
WT480 New	218.269	9.09455	4.12713
WT533 New	218.622	9.10923	4.18965
B43_x20_492_ID7963 New	217.226	9.05107	4.27667
Day_2_HS_16-2-16_bl5f New	217.678	9.06991	4.33073
25-1-16_D4_bladder_1_side_R_G New	218.46	9.10251	4.21951
B45_x20_side_505_GFP New	220.208	9.17535	4.30407
2981	223.655	9.31895
18-1-16_HS_D4_BL8 New	229.68	9.56998	4.06044
Heatshock_ID7929_181116_5dahs_bl2_side1	235.692	9.82051	4.33073
Heatshock_19-1-16_45C_6min_line_16_bladder_3_side.lif		9.90707
2893_Q New	240.184	10.0077
2986	241.285	10.0535
3013	249.05	10.3771
2897-Q New	249.32	10.3884
0101217_B2_good_952.lif	253.275	10.3945	4.2485
030217_B9_20xt_957.lif	253.156	10.5482	4.09434
0101217_B10_994.lif	253.275	10.5531	4.2485
2985	255.017	10.6257
B15_040417_HS_4dahs New	256.446	10.6853	4.06044
B17_030417_HS_4DAHS New	257.501	10.7292	4.18965
mCherry_bladders_imaged_03-12-15_HyD_compensation_linear_AOTF_PMT_1150um_bladder_10	260.863	10.8693	4.43082
B2_040417_HS_4dahs New	262.796	10.9498	4.35671
Live imaged tissue not adjusted for DAI

## Sheet: I
Name	HAI	DAI	Ln Transverse Cell Count		Name	DAI	HAI	Ln Transverse Cell Count
wt80um	90.932	3.78883	3.29584		wt80um	3.78883	90.932	3.29584
fixed spiral 020216 slide 1-2	92.1971	3.84155	3.43399		fixed spiral 020216 slide 1-2	3.84155	92.1971	3.43399
fixed spiral 020216 slide 1-5	92.4241	3.851	3.49651		fixed spiral 020216 slide 1-5	3.851	92.4241	3.49651
spirals 220216-2 new	99.0365	4.12652	3.68888		spirals 220216-2 new	4.12652	99.0365	3.68888
fixed spiral 150216 slide 1-3	99.736	4.15567	3.52636		fixed spiral 150216 slide 1-3	4.15567	99.736	3.52636
fixed spiral 010216 slide 3-2	102.826	4.28442	3.49651		fixed spiral 010216 slide 3-2	4.28442	102.826	3.49651
ExpId2822_Ugibba_160112\ExpID2822_23B\bladder_1	109.292	4.55384	3.80666		ExpId2822_Ugibba_160112\ExpID2822_23B\bladder_1	4.55384	109.292	3.80666
fixedspiral020216_1-4 new	110.04	4.58498	3.73767		fixedspiral020216_1-4 new	4.58498	110.04	3.73767
PI small bladder 3 010316	111.505	4.64605	3.89182		PI small bladder 3 010316	4.64605	111.505	3.89182
spirals 050316 new	113.711	4.73795			wt 160	4.93526	118.446	3.78419
ExpID_2827_U_gibba_190112\ExpID2827_1A_190112\ExpID2827_1A_190112_newclip	117.588	4.89952			PI small bladder 2 010316	5.09511	122.283	3.95124
wt 160	118.446	4.93526	3.78419		Spirals190216 New	5.25496	126.119	3.80666
fixed spiral 110216 slide 1-1 new	119.778	4.99074			wt 126-2	5.41173	129.881	4.04305
PI small bladder 2 010316	122.283	5.09511	3.95124		spirals2_110216 New	5.80267	139.264	4.06044
Spirals190216 New	126.119	5.25496	3.80666		wt123	5.8229	139.75	4.04305
wt 115	128.537	5.35572			PI_tissue_imaged_4-2-16_great New	5.88257	141.182	4.18965
wt 126-2	129.881	5.41173	4.04305		WT151 New	5.92151	142.116	4.00733
fixed spiral 150216 slide 1-2 new	130.627	5.4428				LinEST
spirals2_110216 New	139.264	5.80267	4.06044			slope,m	0.013126	2.26122	intercept,b
wt123	139.75	5.8229	4.04305			std dev of slope	0.00136614	0.159916	stdev intercept
PI_tissue_imaged_4-2-16_great New	141.182	5.88257	4.18965			R2=ssR/SSt	0.860225	0.0998115	stdev of y
WT151 New	142.116	5.92151	4.00733			Fisher F	92.315	15	degrees of freedom
PI_bladder_2_29-1-16_185p_174umS1	150.289	6.26206	4.46591			regression ss	0.919673	0.149435	errors
PI_imaged_1-3-16_zoom_1_x20_0il__2_bladders_350um_180um_bladders_8. SmallBladder	152.255	6.34394	4.26268			Transverse circumference cells DAI 1.31 % ± 0.27-h R2= 0.8602
WT150 New	154.525	6.43852				n=17
PI_bladder_6_29-1-16	160.16	6.67335				Cell number doubling time		Natural log of 2	Cell number doubling time in hours
2974	170.243	7.09346				Slope Ln dorsal l midlneCount vs HAI	0.013126	0.693147	52.8073
medium bladder for mgx-1 220316	171.075	7.12813	4.26268
PI_bladder_3_29-1-16_zoom_2.11_x20_oil_compensation_longitudinal	172.435	7.18478	4.45435
PI_bladder_1_29-1-16_zoom_2.30_x20_oil_compensation_longitudinal	173.499	7.22912	4.40672
B40_x20_ID7963 New	174.927	7.28861	4.31749
2976	176.575	7.35728
2982	182.033	7.58471	4.39445
2975	187.62	7.8175
PI_imaged_16-2-16_zoom_1.81_x20_oil_bladder_9	193.068	8.04452
PI_imaged_1-3-16_zoom_1_x20_0il__2_bladders_350um_180um_bladders_8. BigBladder	196.657	8.19405	4.06044
PI_imaged_26-2-16_x20_zoom_1_350um_bladder_1	194.892	8.12049
B46_x20_side_370_GFP New	198.197	8.25821	4.33073
mCherry_03-12-15_bl7 New	201.001	8.37505	4.18965
B41_x20_side_ID7963_RG New	202.942	8.45592	4.38203
2983	198.704	8.27935	4.34381
2977b	198.872	8.28631
WT445 New	210.574	8.77392	4.06044
PI_imaged_3-3-16_x20_oil_zoom_1_bladder_1	210.167	8.75694	4.34381
21216_6dahs_B9_side_ID7961 New	212.737	8.86404	4.27667
21216_6dahs_B1_side2_ID7961 New	212.86	8.86916	3.98898
25116_6dahs_bl3_side_ID7954RG New	214.314	8.92974	4.15888
WT522 New	216.473	9.01972	4.21951
2984	217.078	9.04494
WT480 New	218.269	9.09455	4.33073
WT533 New	218.622	9.10923	4.30407
B43_x20_492_ID7963 New	217.226	9.05107	4.33073
Day_2_HS_16-2-16_bl5f New	217.678	9.06991	4.30407
25-1-16_D4_bladder_1_side_R_G New	218.46	9.10251	4.27667
B45_x20_side_505_GFP New	220.208	9.17535	4.33073
2981	223.655	9.31895
18-1-16_HS_D4_BL8 New	229.68	9.56998	4.15888
Heatshock_ID7929_181116_5dahs_bl2_side1	235.692	9.82051	4.33073
Heatshock_19-1-16_45C_6min_line_16_bladder_3_side.lif		9.90707	4.43082
2893_Q New	240.184	10.0077
2986	241.285	10.0535
3013	249.05	10.3771
2897-Q New	249.32	10.3884
0101217_B2_good_952.lif	253.275	10.3945
030217_B9_20xt_957.lif	253.156	10.5482	4.38203
0101217_B10_994.lif	253.275	10.5531	4.49981
2985	255.017	10.6257
B15_040417_HS_4dahs New	256.446	10.6853	4.35671
B17_030417_HS_4DAHS New	257.501	10.7292	4.38203
mCherry_bladders_imaged_03-12-15_HyD_compensation_linear_AOTF_PMT_1150um_bladder_10	260.863	10.8693	4.38203
B2_040417_HS_4dahs New	262.796	10.9498	4.33073
Live imaged tissue not adjusted for DAI
Name	HAI	DAI	Ln Transverse Cell Count
wt80um	90.932	3.78883	3.29584								Name	HAI	DAI	Ln Transverse Cell Count
fixed spiral 020216 slide 1-2	92.1971	3.84155	3.43399								wt80um	90.932	3.78883	3.29584
fixed spiral 020216 slide 1-5	92.4241	3.851	3.49651								fixed spiral 020216 slide 1-2	92.1971	3.84155	3.43399
spirals 220216-2 new	99.0365	4.12652	3.68888								fixed spiral 020216 slide 1-5	92.4241	3.851	3.49651
fixed spiral 150216 slide 1-3	99.736	4.15567	3.52636								spirals 220216-2 new	99.0365	4.12652	3.68888
fixed spiral 010216 slide 3-2	102.826	4.28442	3.49651								fixed spiral 150216 slide 1-3	99.736	4.15567	3.52636
ExpId2822_Ugibba_160112\ExpID2822_23B\bladder_1	109.292	4.55384	3.80666								fixed spiral 010216 slide 3-2	102.826	4.28442	3.49651
fixedspiral020216_1-4 new	110.04	4.58498	3.73767								ExpId2822_Ugibba_160112\ExpID2822_23B\bladder_1	109.292	4.55384	3.80666
PI small bladder 3 010316	111.505	4.64605	3.89182								fixedspiral020216_1-4 new	110.04	4.58498	3.73767
spirals 050316 new	113.711	4.73795									PI small bladder 3 010316	111.505	4.64605	3.89182
ExpID_2827_U_gibba_190112\ExpID2827_1A_190112\ExpID2827_1A_190112_newclip	117.588	4.89952									spirals 050316 new	113.711	4.73795
wt 160	118.446	4.93526	3.78419								ExpID_2827_U_gibba_190112\ExpID2827_1A_190112\ExpID2827_1A_190112_newclip	117.588	4.89952
fixed spiral 110216 slide 1-1 new	119.778	4.99074									wt 160	118.446	4.93526	3.78419
PI small bladder 2 010316	122.283	5.09511	3.95124								fixed spiral 110216 slide 1-1 new	119.778	4.99074
Spirals190216 New	126.119	5.25496	3.80666								PI small bladder 2 010316	122.283	5.09511	3.95124
wt 115	128.537	5.35572									Spirals190216 New	126.119	5.25496	3.80666
wt 126-2	129.881	5.41173	4.04305								wt 115	128.537	5.35572
fixed spiral 150216 slide 1-2 new	130.627	5.4428									wt 126-2	129.881	5.41173	4.04305
spirals2_110216 New	139.264	5.80267	4.06044								fixed spiral 150216 slide 1-2 new	130.627	5.4428
wt123	139.75	5.8229	4.04305								spirals2_110216 New	139.264	5.80267	4.06044
PI_tissue_imaged_4-2-16_great New	141.182	5.88257	4.18965								wt123	139.75	5.8229	4.04305
WT151 New	142.116	5.92151	4.00733								PI_tissue_imaged_4-2-16_great New	141.182	5.88257	4.18965
PI_bladder_2_29-1-16_185p_174umS1	150.289	6.26206	4.46591								WT151 New	142.116	5.92151	4.00733
PI_imaged_1-3-16_zoom_1_x20_0il__2_bladders_350um_180um_bladders_8. SmallBladder	152.255	6.34394	4.26268
WT150 New	154.525	6.43852
PI_bladder_6_29-1-16	160.16	6.67335
2974	170.243	7.09346
medium bladder for mgx-1 220316	171.075	7.12813	4.26268
PI_bladder_3_29-1-16_zoom_2.11_x20_oil_compensation_longitudinal	172.435	7.18478	4.45435
PI_bladder_1_29-1-16_zoom_2.30_x20_oil_compensation_longitudinal	173.499	7.22912	4.40672
B40_x20_ID7963 New	174.927	7.28861	4.31749
2976	176.575	7.35728
2982	182.033	7.58471	4.39445
2975	187.62	7.8175
PI_imaged_16-2-16_zoom_1.81_x20_oil_bladder_9	193.068	8.04452
PI_imaged_1-3-16_zoom_1_x20_0il__2_bladders_350um_180um_bladders_8. BigBladder	196.657	8.19405	4.06044
PI_imaged_26-2-16_x20_zoom_1_350um_bladder_1	194.892	8.12049
B46_x20_side_370_GFP New	198.197	8.25821	4.33073
mCherry_03-12-15_bl7 New	201.001	8.37505	4.18965
B41_x20_side_ID7963_RG New	202.942	8.45592	4.38203
2983	198.704	8.27935	4.34381
2977b	198.872	8.28631
WT445 New	210.574	8.77392	4.06044
PI_imaged_3-3-16_x20_oil_zoom_1_bladder_1	210.167	8.75694	4.34381
21216_6dahs_B9_side_ID7961 New	212.737	8.86404	4.27667
21216_6dahs_B1_side2_ID7961 New	212.86	8.86916	3.98898
25116_6dahs_bl3_side_ID7954RG New	214.314	8.92974	4.15888
WT522 New	216.473	9.01972	4.21951
2984	217.078	9.04494
WT480 New	218.269	9.09455	4.33073
WT533 New	218.622	9.10923	4.30407
B43_x20_492_ID7963 New	217.226	9.05107	4.33073
Day_2_HS_16-2-16_bl5f New	217.678	9.06991	4.30407
25-1-16_D4_bladder_1_side_R_G New	218.46	9.10251	4.27667
B45_x20_side_505_GFP New	220.208	9.17535	4.33073
2981	223.655	9.31895
18-1-16_HS_D4_BL8 New	229.68	9.56998	4.15888
Heatshock_ID7929_181116_5dahs_bl2_side1	235.692	9.82051	4.33073
Heatshock_19-1-16_45C_6min_line_16_bladder_3_side.lif		9.90707	4.43082
2893_Q New	240.184	10.0077
2986	241.285	10.0535
3013	249.05	10.3771
2897-Q New	249.32	10.3884
0101217_B2_good_952.lif	253.275	10.3945
030217_B9_20xt_957.lif	253.156	10.5482	4.38203
0101217_B10_994.lif	253.275	10.5531	4.49981
2985	255.017	10.6257
B15_040417_HS_4dahs New	256.446	10.6853	4.35671
B17_030417_HS_4DAHS New	257.501	10.7292	4.38203
mCherry_bladders_imaged_03-12-15_HyD_compensation_linear_AOTF_PMT_1150um_bladder_10	260.863	10.8693	4.38203
B2_040417_HS_4dahs New	262.796	10.9498	4.33073
Live imaged tissue not adjusted for DAI

## Sheet: J
Name	DAI	HAI	Ln Dorsal midline Cell Count		Name	DAI	HAI	Ln Dorsal midline Cell Count
wt80um	3.78883	90.932	2.83321		wt80um	3.78883	90.932	2.83321
fixed spiral 020216 slide 1-2	3.84155	92.1971	3.2581		fixed spiral 020216 slide 1-2	3.84155	92.1971	3.2581
fixed spiral 020216 slide 1-5	3.851	92.4241	2.99573		fixed spiral 020216 slide 1-5	3.851	92.4241	2.99573
spirals 220216-2 new	4.12652	99.0365			fixed spiral 010216 slide 3-2	4.28442	102.826	3.21888
fixed spiral 150216 slide 1-3	4.15567	99.736			fixedspiral020216_1-4 new	4.58498	110.04	3.09104
fixed spiral 010216 slide 3-2	4.28442	102.826	3.21888		PI small bladder 2 010316	5.09511	122.283	3.58352
ExpId2822_Ugibba_160112\ExpID2822_23B\bladder_1	4.55384	109.292			Spirals190216 New	5.25496	126.119	3.58352
fixedspiral020216_1-4 new	4.58498	110.04	3.09104		wt 115	5.35572	128.537	3.49651
PI small bladder 3 010316	4.64605	111.505			wt 126-2	5.41173	129.881	3.63759
spirals 050316 new	4.73795	113.711			fixed spiral 150216 slide 1-2 new	5.4428	130.627	3.8712
ExpID_2827_U_gibba_190112\ExpID2827_1A_190112\ExpID2827_1A_190112_newclip	4.89952	117.588			spirals2_110216 New	5.80267	139.264	3.97029
wt 160	4.93526	118.446			wt123	5.8229	139.75	3.8712
fixed spiral 110216 slide 1-1 new	4.99074	119.778			PI_tissue_imaged_4-2-16_great New	5.88257	141.182	3.91202
PI small bladder 2 010316	5.09511	122.283	3.58352		WT151 New	5.92151	142.116	3.78419
Spirals190216 New	5.25496	126.119	3.58352		LinEST
wt 115	5.35572	128.537	3.49651		slope,m	0.0179919	1.3381	intercept,b
wt 126-2	5.41173	129.881	3.63759		std dev of slope	0.00200656	0.244791	stdev intercept
fixed spiral 150216 slide 1-2 new	5.4428	130.627	3.8712		R2=ssR/SSt	0.870129	0.138914	stdev of y
spirals2_110216 New	5.80267	139.264	3.97029		Fisher F	80.3992	12	degrees of freedom
wt123	5.8229	139.75	3.8712		regression ss	1.55148	0.231566	errors
PI_tissue_imaged_4-2-16_great New	5.88257	141.182	3.91202		Dorsal midline DAI 1.8 % ± 0.4-h R2= 0.8701
WT151 New	5.92151	142.116	3.78419		n=14
PI_bladder_2_29-1-16_185p_174umS1	6.26206	150.289	4.09434		Cell number doubling time		Natural log of 2	Cell number doubling time in hours
PI_imaged_1-3-16_zoom_1_x20_0il__2_bladders_350um_180um_bladders_8. SmallBladder	6.34394	152.255	4.02535		Slope Ln dorsal l midlneCount vs HAI	0.0179919	0.693147	38.5255
WT150 New	6.43852	154.525	3.93183
PI_bladder_6_29-1-16	6.67335	160.16	4.20469
2974	7.09346	170.243
medium bladder for mgx-1 220316	7.12813	171.075	4.07754
PI_bladder_3_29-1-16_zoom_2.11_x20_oil_compensation_longitudinal	7.18478	172.435	4.29046
PI_bladder_1_29-1-16_zoom_2.30_x20_oil_compensation_longitudinal	7.22912	173.499	4.15888
B40_x20_ID7963 New	7.28861	174.927	4.00733
2976	7.35728	176.575
2982	7.58471	182.033	4.12713
2975	7.8175	187.62
PI_imaged_16-2-16_zoom_1.81_x20_oil_bladder_9	8.04452	193.068	4.39445
PI_imaged_1-3-16_zoom_1_x20_0il__2_bladders_350um_180um_bladders_8. BigBladder	8.19405	196.657	4.35671
PI_imaged_26-2-16_x20_zoom_1_350um_bladder_1	8.12049	194.892	4.23411
B46_x20_side_370_GFP New	8.25821	198.197	4.34381
mCherry_03-12-15_bl7 New	8.37505	201.001	4.27667
B41_x20_side_ID7963_RG New	8.45592	202.942	4.07754
2983	8.27935	198.704
2977b	8.28631	198.872
WT445 New	8.77392	210.574	4.34381
PI_imaged_3-3-16_x20_oil_zoom_1_bladder_1	8.75694	210.167	4.11087
21216_6dahs_B9_side_ID7961 New	8.86404	212.737	4.04305
21216_6dahs_B1_side2_ID7961 New	8.86916	212.86	4.14313
25116_6dahs_bl3_side_ID7954RG New	8.92974	214.314	4.02535
WT522 New	9.01972	216.473	4.15888
2984	9.04494	217.078	4.2485
WT480 New	9.09455	218.269	4.30407
WT533 New	9.10923	218.622
B43_x20_492_ID7963 New	9.05107	217.226
Day_2_HS_16-2-16_bl5f New	9.06991	217.678
25-1-16_D4_bladder_1_side_R_G New	9.10251	218.46	4.12713
B45_x20_side_505_GFP New	9.17535	220.208	4.17439
2981	9.31895	223.655
18-1-16_HS_D4_BL8 New	9.56998	229.68	4.15888
Heatshock_ID7929_181116_5dahs_bl2_side1	9.82051	235.692	4.33073
Heatshock_19-1-16_45C_6min_line_16_bladder_3_side.lif	9.90707		4.34381
2893_Q New	10.0077	240.184
2986	10.0535	241.285
3013	10.3771	249.05
2897-Q New	10.3884	249.32
0101217_B2_good_952.lif	10.3945	253.275	4.17439
030217_B9_20xt_957.lif	10.5482	253.156	4.2485
0101217_B10_994.lif	10.5531	253.275	4.18965
2985	10.6257	255.017
B15_040417_HS_4dahs New	10.6853	256.446	4.29046
B17_030417_HS_4DAHS New	10.7292	257.501	4.21951
mCherry_bladders_imaged_03-12-15_HyD_compensation_linear_AOTF_PMT_1150um_bladder_10	10.8693	260.863
B2_040417_HS_4dahs New	10.9498	262.796
Name	HAI	DAI	Ln Dorsal midline Cell Count									Name	HAI	DAI	Ln Dorsal midline Cell Count
wt80um	90.932	3.78883	2.83321									wt80um	90.932	3.78883	2.83321
fixed spiral 020216 slide 1-2	92.1971	3.84155	3.2581									fixed spiral 020216 slide 1-2	92.1971	3.84155	3.2581
fixed spiral 020216 slide 1-5	92.4241	3.851	2.99573									fixed spiral 020216 slide 1-5	92.4241	3.851	2.99573
spirals 220216-2 new	99.0365	4.12652										fixed spiral 010216 slide 3-2	102.826	4.28442	3.21888
fixed spiral 150216 slide 1-3	99.736	4.15567										fixedspiral020216_1-4 new	110.04	4.58498	3.09104
fixed spiral 010216 slide 3-2	102.826	4.28442	3.21888									PI small bladder 2 010316	122.283	5.09511	3.58352
ExpId2822_Ugibba_160112\ExpID2822_23B\bladder_1	109.292	4.55384										Spirals190216 New	126.119	5.25496	3.58352
fixedspiral020216_1-4 new	110.04	4.58498	3.09104									wt 115	128.537	5.35572	3.49651
PI small bladder 3 010316	111.505	4.64605										wt 126-2	129.881	5.41173	3.63759
spirals 050316 new	113.711	4.73795										fixed spiral 150216 slide 1-2 new	130.627	5.4428	3.8712
ExpID_2827_U_gibba_190112\ExpID2827_1A_190112\ExpID2827_1A_190112_newclip	117.588	4.89952										spirals2_110216 New	139.264	5.80267	3.97029
wt 160	118.446	4.93526										wt123	139.75	5.8229	3.8712
fixed spiral 110216 slide 1-1 new	119.778	4.99074										PI_tissue_imaged_4-2-16_great New	141.182	5.88257	3.91202
PI small bladder 2 010316	122.283	5.09511	3.58352									WT151 New	142.116	5.92151	3.78419
Spirals190216 New	126.119	5.25496	3.58352
wt 115	128.537	5.35572	3.49651
wt 126-2	129.881	5.41173	3.63759
fixed spiral 150216 slide 1-2 new	130.627	5.4428	3.8712
spirals2_110216 New	139.264	5.80267	3.97029
wt123	139.75	5.8229	3.8712
PI_tissue_imaged_4-2-16_great New	141.182	5.88257	3.91202
WT151 New	142.116	5.92151	3.78419
PI_bladder_2_29-1-16_185p_174umS1	150.289	6.26206	4.09434
PI_imaged_1-3-16_zoom_1_x20_0il__2_bladders_350um_180um_bladders_8. SmallBladder	152.255	6.34394	4.02535
WT150 New	154.525	6.43852	3.93183
PI_bladder_6_29-1-16	160.16	6.67335	4.20469
2974	170.243	7.09346
medium bladder for mgx-1 220316	171.075	7.12813	4.07754
PI_bladder_3_29-1-16_zoom_2.11_x20_oil_compensation_longitudinal	172.435	7.18478	4.29046
PI_bladder_1_29-1-16_zoom_2.30_x20_oil_compensation_longitudinal	173.499	7.22912	4.15888
B40_x20_ID7963 New	174.927	7.28861	4.00733
2976	176.575	7.35728
2982	182.033	7.58471	4.12713
2975	187.62	7.8175
PI_imaged_16-2-16_zoom_1.81_x20_oil_bladder_9	193.068	8.04452	4.39445
PI_imaged_1-3-16_zoom_1_x20_0il__2_bladders_350um_180um_bladders_8. BigBladder	196.657	8.19405	4.35671
PI_imaged_26-2-16_x20_zoom_1_350um_bladder_1	194.892	8.12049	4.23411
B46_x20_side_370_GFP New	198.197	8.25821	4.34381
mCherry_03-12-15_bl7 New	201.001	8.37505	4.27667
B41_x20_side_ID7963_RG New	202.942	8.45592	4.07754
2983	198.704	8.27935
2977b	198.872	8.28631
WT445 New	210.574	8.77392	4.34381
PI_imaged_3-3-16_x20_oil_zoom_1_bladder_1	210.167	8.75694	4.11087
21216_6dahs_B9_side_ID7961 New	212.737	8.86404	4.04305
21216_6dahs_B1_side2_ID7961 New	212.86	8.86916	4.14313
25116_6dahs_bl3_side_ID7954RG New	214.314	8.92974	4.02535
WT522 New	216.473	9.01972	4.15888
2984	217.078	9.04494	4.2485
WT480 New	218.269	9.09455	4.30407
WT533 New	218.622	9.10923
B43_x20_492_ID7963 New	217.226	9.05107
Day_2_HS_16-2-16_bl5f New	217.678	9.06991
25-1-16_D4_bladder_1_side_R_G New	218.46	9.10251	4.12713
B45_x20_side_505_GFP New	220.208	9.17535	4.17439
2981	223.655	9.31895
18-1-16_HS_D4_BL8 New	229.68	9.56998	4.15888
Heatshock_ID7929_181116_5dahs_bl2_side1	235.692	9.82051	4.33073
Heatshock_19-1-16_45C_6min_line_16_bladder_3_side.lif		9.90707	4.34381
2893_Q New	240.184	10.0077
2986	241.285	10.0535
3013	249.05	10.3771
2897-Q New	249.32	10.3884
0101217_B2_good_952.lif	253.275	10.3945	4.17439
030217_B9_20xt_957.lif	253.156	10.5482	4.2485
0101217_B10_994.lif	253.275	10.5531	4.18965
2985	255.017	10.6257
B15_040417_HS_4dahs New	256.446	10.6853	4.29046
B17_030417_HS_4DAHS New	257.501	10.7292	4.21951
mCherry_bladders_imaged_03-12-15_HyD_compensation_linear_AOTF_PMT_1150um_bladder_10	260.863	10.8693
B2_040417_HS_4dahs New	262.796	10.9498

## Sheet: K
Name	DAI	HAI	Ln Ventral midline cells		Name	DAI	HAI	Ln Ventral midline cells
wt80um	3.78883	90.932	1.79176		wt80um	3.78883	90.932	1.79176
fixed spiral 020216 slide 1-2	3.84155	92.1971	2.07944		fixed spiral 020216 slide 1-2	3.84155	92.1971	2.07944
fixed spiral 020216 slide 1-5	3.851	92.4241	1.60944		fixed spiral 020216 slide 1-5	3.851	92.4241	1.60944
spirals 220216-2 new	4.12652	99.0365			fixed spiral 010216 slide 3-2	4.28442	102.826	2.07944
fixed spiral 150216 slide 1-3	4.15567	99.736			fixedspiral020216_1-4 new	4.58498	110.04	1.60944
fixed spiral 010216 slide 3-2	4.28442	102.826	2.07944		PI small bladder 2 010316	5.09511	122.283	2.07944
ExpId2822_Ugibba_160112\ExpID2822_23B\bladder_1	4.55384	109.292			Spirals190216 New	5.25496	126.119	1.94591
fixedspiral020216_1-4 new	4.58498	110.04	1.60944		wt 115	5.35572	128.537	2.3979
PI small bladder 3 010316	4.64605	111.505			wt 126-2	5.41173	129.881	2.19722
spirals 050316 new	4.73795	113.711			fixed spiral 150216 slide 1-2 new	5.4428	130.627	1.79176
ExpID_2827_U_gibba_190112\ExpID2827_1A_190112\ExpID2827_1A_190112_newclip	4.89952	117.588			spirals2_110216 New	5.80267	139.264	2.07944
wt 160	4.93526	118.446			wt123	5.8229	139.75	1.94591
fixed spiral 110216 slide 1-1 new	4.99074	119.778			PI_tissue_imaged_4-2-16_great New	5.88257	141.182	2.19722
PI small bladder 2 010316	5.09511	122.283	2.07944		WT151 New	5.92151	142.116	2.19722
Spirals190216 New	5.25496	126.119	1.94591		PI_bladder_2_29-1-16_185p_174umS1	6.26206	150.289	2.63906
wt 115	5.35572	128.537	2.3979		PI_imaged_1-3-16_zoom_1_x20_0il__2_bladders_350um_180um_bladders_8. SmallBladder	6.34394	152.255	2.3979
wt 126-2	5.41173	129.881	2.19722		WT150 New	6.43852	154.525	2.63906
fixed spiral 150216 slide 1-2 new	5.4428	130.627	1.79176		PI_bladder_6_29-1-16	6.67335	160.16	2.70805
spirals2_110216 New	5.80267	139.264	2.07944		LinEST
wt123	5.8229	139.75	1.94591		slope,m	0.011036	0.719067	intercept,b
PI_tissue_imaged_4-2-16_great New	5.88257	141.182	2.19722		std dev of slope	0.0024975	0.324385	stdev intercept
WT151 New	5.92151	142.116	2.19722		R2=ssR/SSt	0.549625	0.228703	stdev of y
PI_bladder_2_29-1-16_185p_174umS1	6.26206	150.289	2.63906		Fisher F	19.5259	16	degrees of freedom
PI_imaged_1-3-16_zoom_1_x20_0il__2_bladders_350um_180um_bladders_8. SmallBladder	6.34394	152.255	2.3979		regression ss	1.0213	0.83688	errors
WT150 New	6.43852	154.525	2.63906		Ventral midline DAI 1.1 % ± 0.5-h R2= 0.5496
PI_bladder_6_29-1-16	6.67335	160.16	2.70805		n=14
2974	7.09346	170.243			Cell number doubling time		Natural log of 2	Cell number doubling time in hours
medium bladder for mgx-1 220316	7.12813	171.075	2.63906		Slope Ln dorsal l midlneCount vs HAI	0.011036	0.693147	62.808
PI_bladder_3_29-1-16_zoom_2.11_x20_oil_compensation_longitudinal	7.18478	172.435	2.99573
PI_bladder_1_29-1-16_zoom_2.30_x20_oil_compensation_longitudinal	7.22912	173.499	2.63906
B40_x20_ID7963 New	7.28861	174.927	2.56495
2976	7.35728	176.575
2982	7.58471	182.033
2975	7.8175	187.62	2.56495
PI_imaged_16-2-16_zoom_1.81_x20_oil_bladder_9	8.04452	193.068	2.83321
PI_imaged_1-3-16_zoom_1_x20_0il__2_bladders_350um_180um_bladders_8. BigBladder	8.19405	196.657	2.89037
PI_imaged_26-2-16_x20_zoom_1_350um_bladder_1	8.12049	194.892	2.89037
B46_x20_side_370_GFP New	8.25821	198.197
mCherry_03-12-15_bl7 New	8.37505	201.001
B41_x20_side_ID7963_RG New	8.45592	202.942
2983	8.27935	198.704	2.63906
2977b	8.28631	198.872	2.63906
WT445 New	8.77392	210.574	2.94444
PI_imaged_3-3-16_x20_oil_zoom_1_bladder_1	8.75694	210.167	2.70805
21216_6dahs_B9_side_ID7961 New	8.86404	212.737
21216_6dahs_B1_side2_ID7961 New	8.86916	212.86
25116_6dahs_bl3_side_ID7954RG New	8.92974	214.314
WT522 New	9.01972	216.473	2.56495
2984	9.04494	217.078
WT480 New	9.09455	218.269	2.63906
WT533 New	9.10923	218.622
B43_x20_492_ID7963 New	9.05107	217.226
Day_2_HS_16-2-16_bl5f New	9.06991	217.678
25-1-16_D4_bladder_1_side_R_G New	9.10251	218.46	2.70805
B45_x20_side_505_GFP New	9.17535	220.208	2.56495
2981	9.31895	223.655
18-1-16_HS_D4_BL8 New	9.56998	229.68	2.83321
Heatshock_ID7929_181116_5dahs_bl2_side1	9.82051	235.692	2.77259
Heatshock_19-1-16_45C_6min_line_16_bladder_3_side.lif	9.90707		2.77259
2893_Q New	10.0077	240.184
2986	10.0535	241.285
3013	10.3771	249.05
2897-Q New	10.3884	249.32
0101217_B2_good_952.lif	10.3945	253.275	2.99573
030217_B9_20xt_957.lif	10.5482	253.156
0101217_B10_994.lif	10.5531	253.275
2985	10.6257	255.017	2.83321
B15_040417_HS_4dahs New	10.6853	256.446	2.94444
B17_030417_HS_4DAHS New	10.7292	257.501
mCherry_bladders_imaged_03-12-15_HyD_compensation_linear_AOTF_PMT_1150um_bladder_10	10.8693	260.863
B2_040417_HS_4dahs New	10.9498	262.796	2.99573
Live imaged tissue not adjusted for DAI
Name	HAI	DAI	Ln Ventral midline cells					Name	HAI	DAI	Ln Ventral midline cells
wt80um	90.932	3.78883	1.79176					wt80um	90.932	3.78883	1.79176
fixed spiral 020216 slide 1-2	92.1971	3.84155	2.07944					fixed spiral 020216 slide 1-2	92.1971	3.84155	2.07944
fixed spiral 020216 slide 1-5	92.4241	3.851	1.60944					fixed spiral 020216 slide 1-5	92.4241	3.851	1.60944
spirals 220216-2 new	99.0365	4.12652						spirals 220216-2 new	99.0365	4.12652
fixed spiral 150216 slide 1-3	99.736	4.15567						fixed spiral 150216 slide 1-3	99.736	4.15567
fixed spiral 010216 slide 3-2	102.826	4.28442	2.07944					fixed spiral 010216 slide 3-2	102.826	4.28442	2.07944
ExpId2822_Ugibba_160112\ExpID2822_23B\bladder_1	109.292	4.55384						ExpId2822_Ugibba_160112\ExpID2822_23B\bladder_1	109.292	4.55384
fixedspiral020216_1-4 new	110.04	4.58498	1.60944					fixedspiral020216_1-4 new	110.04	4.58498	1.60944
PI small bladder 3 010316	111.505	4.64605						PI small bladder 3 010316	111.505	4.64605
spirals 050316 new	113.711	4.73795						spirals 050316 new	113.711	4.73795
ExpID_2827_U_gibba_190112\ExpID2827_1A_190112\ExpID2827_1A_190112_newclip	117.588	4.89952						ExpID_2827_U_gibba_190112\ExpID2827_1A_190112\ExpID2827_1A_190112_newclip	117.588	4.89952
wt 160	118.446	4.93526						wt 160	118.446	4.93526
fixed spiral 110216 slide 1-1 new	119.778	4.99074						fixed spiral 110216 slide 1-1 new	119.778	4.99074
PI small bladder 2 010316	122.283	5.09511	2.07944					PI small bladder 2 010316	122.283	5.09511	2.07944
Spirals190216 New	126.119	5.25496	1.94591					Spirals190216 New	126.119	5.25496	1.94591
wt 115	128.537	5.35572	2.3979					wt 115	128.537	5.35572	2.3979
wt 126-2	129.881	5.41173	2.19722					wt 126-2	129.881	5.41173	2.19722
fixed spiral 150216 slide 1-2 new	130.627	5.4428	1.79176					fixed spiral 150216 slide 1-2 new	130.627	5.4428	1.79176
spirals2_110216 New	139.264	5.80267	2.07944					spirals2_110216 New	139.264	5.80267	2.07944
wt123	139.75	5.8229	1.94591					wt123	139.75	5.8229	1.94591
PI_tissue_imaged_4-2-16_great New	141.182	5.88257	2.19722					PI_tissue_imaged_4-2-16_great New	141.182	5.88257	2.19722
WT151 New	142.116	5.92151	2.19722					WT151 New	142.116	5.92151	2.19722
PI_bladder_2_29-1-16_185p_174umS1	150.289	6.26206	2.63906					PI_bladder_2_29-1-16_185p_174umS1	150.289	6.26206	2.63906
PI_imaged_1-3-16_zoom_1_x20_0il__2_bladders_350um_180um_bladders_8. SmallBladder	152.255	6.34394	2.3979					PI_imaged_1-3-16_zoom_1_x20_0il__2_bladders_350um_180um_bladders_8. SmallBladder	152.255	6.34394	2.3979
WT150 New	154.525	6.43852	2.63906					WT150 New	154.525	6.43852	2.63906
PI_bladder_6_29-1-16	160.16	6.67335	2.70805					PI_bladder_6_29-1-16	160.16	6.67335	2.70805
2974	170.243	7.09346
medium bladder for mgx-1 220316	171.075	7.12813	2.63906
PI_bladder_3_29-1-16_zoom_2.11_x20_oil_compensation_longitudinal	172.435	7.18478	2.99573
PI_bladder_1_29-1-16_zoom_2.30_x20_oil_compensation_longitudinal	173.499	7.22912	2.63906
B40_x20_ID7963 New	174.927	7.28861	2.56495
2976	176.575	7.35728
2982	182.033	7.58471
2975	187.62	7.8175	2.56495
PI_imaged_16-2-16_zoom_1.81_x20_oil_bladder_9	193.068	8.04452	2.83321
PI_imaged_1-3-16_zoom_1_x20_0il__2_bladders_350um_180um_bladders_8. BigBladder	196.657	8.19405	2.89037
PI_imaged_26-2-16_x20_zoom_1_350um_bladder_1	194.892	8.12049	2.89037
B46_x20_side_370_GFP New	198.197	8.25821
mCherry_03-12-15_bl7 New	201.001	8.37505
B41_x20_side_ID7963_RG New	202.942	8.45592
2983	198.704	8.27935	2.63906
2977b	198.872	8.28631	2.63906
WT445 New	210.574	8.77392	2.94444
PI_imaged_3-3-16_x20_oil_zoom_1_bladder_1	210.167	8.75694	2.70805
21216_6dahs_B9_side_ID7961 New	212.737	8.86404
21216_6dahs_B1_side2_ID7961 New	212.86	8.86916
25116_6dahs_bl3_side_ID7954RG New	214.314	8.92974
WT522 New	216.473	9.01972	2.56495
2984	217.078	9.04494
WT480 New	218.269	9.09455	2.63906
WT533 New	218.622	9.10923
B43_x20_492_ID7963 New	217.226	9.05107
Day_2_HS_16-2-16_bl5f New	217.678	9.06991
25-1-16_D4_bladder_1_side_R_G New	218.46	9.10251	2.70805
B45_x20_side_505_GFP New	220.208	9.17535	2.56495
2981	223.655	9.31895
18-1-16_HS_D4_BL8 New	229.68	9.56998	2.83321
Heatshock_ID7929_181116_5dahs_bl2_side1	235.692	9.82051	2.77259
Heatshock_19-1-16_45C_6min_line_16_bladder_3_side.lif		9.90707	2.77259
2893_Q New	240.184	10.0077
2986	241.285	10.0535
3013	249.05	10.3771
2897-Q New	249.32	10.3884
0101217_B2_good_952.lif	253.275	10.3945	2.99573
030217_B9_20xt_957.lif	253.156	10.5482
0101217_B10_994.lif	253.275	10.5531
2985	255.017	10.6257	2.83321
B15_040417_HS_4dahs New	256.446	10.6853	2.94444
B17_030417_HS_4DAHS New	257.501	10.7292
mCherry_bladders_imaged_03-12-15_HyD_compensation_linear_AOTF_PMT_1150um_bladder_10	260.863	10.8693
B2_040417_HS_4dahs New	262.796	10.9498	2.99573

## Sheet: L
Name	DAI	Ln stalk diameter cell count
wt80um	3.78883	1.79176
fixed spiral 020216 slide 1-2	3.84155	1.94591
fixed spiral 020216 slide 1-5	3.851	1.60944
spirals 220216-2 new	4.12652
fixed spiral 150216 slide 1-3	4.15567
fixed spiral 010216 slide 3-2	4.28442	1.60944
ExpId2822_Ugibba_160112\ExpID2822_23B\bladder_1	4.55384
fixedspiral020216_1-4 new	4.58498	1.79176
PI small bladder 3 010316	4.64605
spirals 050316 new	4.73795
ExpID_2827_U_gibba_190112\ExpID2827_1A_190112\ExpID2827_1A_190112_newclip	4.89952
wt 160	4.93526
fixed spiral 110216 slide 1-1 new	4.99074	1.60944
PI small bladder 2 010316	5.09511	1.79176
Spirals190216 New	5.25496	1.79176
wt 115	5.35572	1.79176
wt 126-2	5.41173	1.79176
fixed spiral 150216 slide 1-2 new	5.4428	1.94591
spirals2_110216 New	5.80267	1.79176
wt123	5.8229	1.94591
PI_tissue_imaged_4-2-16_great New	5.88257	1.60944
WT151 New	5.92151	1.94591
PI_bladder_2_29-1-16_185p_174umS1	6.26206	1.94591
PI_imaged_1-3-16_zoom_1_x20_0il__2_bladders_350um_180um_bladders_8. SmallBladder	6.34394	1.94591
WT150 New	6.43852	1.94591
PI_bladder_6_29-1-16	6.67335	2.19722
2974	7.09346
medium bladder for mgx-1 220316	7.12813	1.94591
PI_bladder_3_29-1-16_zoom_2.11_x20_oil_compensation_longitudinal	7.18478	1.94591
PI_bladder_1_29-1-16_zoom_2.30_x20_oil_compensation_longitudinal	7.22912	1.79176
B40_x20_ID7963 New	7.28861	1.94591
2976	7.35728	1.94591
2982	7.58471	1.79176
2975	7.8175
PI_imaged_16-2-16_zoom_1.81_x20_oil_bladder_9	8.04452	1.79176
PI_imaged_1-3-16_zoom_1_x20_0il__2_bladders_350um_180um_bladders_8. BigBladder	8.19405	1.94591
PI_imaged_26-2-16_x20_zoom_1_350um_bladder_1	8.12049	2.07944
B46_x20_side_370_GFP New	8.25821	2.07944
mCherry_03-12-15_bl7 New	8.37505	1.79176
B41_x20_side_ID7963_RG New	8.45592	2.19722
2983	8.27935
2977b	8.28631	1.79176
WT445 New	8.77392	1.94591
PI_imaged_3-3-16_x20_oil_zoom_1_bladder_1	8.75694	1.94591
21216_6dahs_B9_side_ID7961 New	8.86404	1.79176
21216_6dahs_B1_side2_ID7961 New	8.86916	1.79176
25116_6dahs_bl3_side_ID7954RG New	8.92974	2.07944
WT522 New	9.01972
2984	9.04494
WT480 New	9.09455	1.94591
WT533 New	9.10923	1.94591
B43_x20_492_ID7963 New	9.05107
Day_2_HS_16-2-16_bl5f New	9.06991
25-1-16_D4_bladder_1_side_R_G New	9.10251
B45_x20_side_505_GFP New	9.17535	2.07944
2981	9.31895
18-1-16_HS_D4_BL8 New	9.56998
Heatshock_ID7929_181116_5dahs_bl2_side1	9.82051	1.79176
Heatshock_19-1-16_45C_6min_line_16_bladder_3_side.lif	9.90707
2893_Q New	10.0077
2986	10.0535
3013	10.3771
2897-Q New	10.3884
0101217_B2_good_952.lif	10.3945	1.94591
030217_B9_20xt_957.lif	10.5482
0101217_B10_994.lif	10.5531
2985	10.6257
B15_040417_HS_4dahs New	10.6853	1.94591
B17_030417_HS_4DAHS New	10.7292	1.79176
mCherry_bladders_imaged_03-12-15_HyD_compensation_linear_AOTF_PMT_1150um_bladder_10	10.8693
B2_040417_HS_4dahs New	10.9498	1.79176
Live imaged tissue not adjusted for DAI
