# Supplementary material for: Shaping of a three-dimensional carnivorous trap through modulation of a planar growth mechanism
Source: PLoS Biol. 2019 Oct 10;17(10):e3000427. doi: 10.1371/journal.pbio.3000427 (PMC6786542; doi:10.1371/journal.pbio.3000427)
Supplement: S7 Data — Clonal analysis source data file for charts shown in Fig 10U–10W. (XLSX) [file pbio.3000427.s040.xlsx]

## Sheet: Clone anisotropy Fig 10 U-W
Sector analysis
File name	Sector number	Sector position KL	Trap length (mm)	Major cells	Minor cells	Rato Major cells/ minor cells	Ln Major cells/ minor cells	Number of cells (not including glands)	Max Sector length um	Min Sector length (um)	Ratio Max/Min length	Sector area (cm²)	Ratio clone measure/ Ratio cell count				File name	Sector number	Sector position KL	Trap length (mm)	Major cells	Minor cells	Ratio Major cells/ minor cells	Ln Major cells/ minor cells	Number of cells (not including glands)	Max Sector length um	Min Sector length (um)	Ratio Max/Min length	Sector area (cm²)	Ratio clone measure/ Ratio cell count		File name	Sector number	Sector position KL	Trap length (mm)	Major cells	Minor cells	Ratio Major cells/ minor cells	Ln Major cells/ minor cells	Number of cells (not including glands)	Max Sector length um	Min Sector length (um)	Ratio Max/Min length	Sector area (cm²)	Ratio clone measure/ Ratio cell count
15-2-16_D4_bladder_1_side_R_G	15	main body	797	6	2	3	1.09861	9	252	100	2.52	1.57691	0.84				14-12-15_D4_bladder_5_chin_R_G	29	Ventral midline	891	3	1	3	1.09861	3	181	31	5.83871	0.438569	1.94624		15-2-16_D4_bladder_2_topangled_R_G	16	top- dorsal midline	790	4	3	1.33333	0.287682	9	163	86	1.89535	0.939151	1.42151
15-2-16_D4_bladder_2_topangled_R_G	17	main body	790	3	2	1.5	0.405465	5	128	67	1.91045	0.781291	1.27363				b15_040417_4dahs_chin_20ix_a	45	Ventral midline	943	8	2	4	1.38629	10	290	35	8.28571	0.740224	2.07143		15-2-16_D4_bladder_3_top_R_G	19	top- dorsal midline	944	8	5	1.6	0.470004	23	254	134	1.89552	2.20728	1.1847
18-1-16_D4_bladder_4_side_R_G	28	main body	1000	8	6	1.33333	0.287682	25	294	218	1.34862	3.37107	1.01147				b15_040417_4dahs_chin_20ix_a	46	Ventral midline	943	2	2	1	0	4	104	43	2.4186	0.374176	2.4186		B15_030417_4dahs_10x_side	58	top- dorsal midline	1040	3	1	3	1.09861	3	83	36	2.30556		0.768519
14-12-15_D4_bladder_4_side_R_G	30	main body	807	7	6	1.16667	0.154151	24	207	190	1.08947	3.71057	0.933835				b15_040417_4dahs_chin_20ix_a	47	Ventral midline	943	3	1	3	1.09861	3	96	31	3.09677	0.250722	1.03226		14-12-15_D4_bladder_8_top_R_G	33	top- dorsal midline	1087	7	6	1.16667	0.154151	24	258	123	2.09756	2.34708	1.79791
B9_040417_4dahs_side_10x	44	main body	920	6	5	1.2	0.182322	18	209	198	1.05556	2.70149	0.87963				B5_040417_4dahs_chin_20ix	49	Ventral midline	1086	4	3	1.33333	0.287682	7	129	73	1.76712	0.710966	1.32534		15-2-16_D4_bladder_1_side_R_G	40	top- dorsal midline	797	4	4	1	0	10	122	91	1.34066	1.793	1.34066
14-12-15_D4_bladder_8_front_R_Gdahs_10x	53	main body	1087	5	5	1	0	15	185	167	1.10778	1.69422	1.10778				B16_040417_4dahs_chin_20xi	51	Ventral midline	1055	8	4	2	0.693147	18	318	104	3.05769	1.91172	1.52885		15-2-16_D4_bladder_3_top_R_G	41	top- dorsal midline	944	4	3	1.33333	0.287682	7	129	78	1.65385	0.995257	1.24038
B15_030417_4dahs_10x_side	57	main body	1040	6	3	2	0.693147	11	203	84	2.41667		1.20833				B16_030417_4dahs_10x_side	54	Ventral midline	1080	5	5	1	0	20	209	84	2.4881	1.38871	2.4881		B20_240417_4dahs_20RGCom	89	top-dorsal midline	1090	7	4	1.75	0.559616	15	197	135	1.45926		0.833862
B18_030417_4dahs_10x_side	61	main body	810	5	4	1.25	0.223144	14	148	105	1.40952		1.12762				B15_030417_4dahs_20xi_chin	55	Ventral midline	1040	7	5	1.4	0.336472	17	280	85	3.29412	2.07602	2.35294		15-2-16_D4_bladder_3_top_R_G	20	back- dorsal midline	944	6	4	1.5	0.405465	14	175	173	1.01156	1.60587	0.674374
B17_030417_4dahs_10x_side	65	main body	1110	3	2	1.5	0.405465	4	111	60	1.85		1.23333				B20_030417_4dahs_20xi_chin	59	Ventral midline	Unknown	7	2	3.5	1.25276	9	339	51	6.64706		1.89916		18-1-16_D4_bladder_11_back_R_G	27	back-dorsal midline	772	4	2	2	0.693147	4	142	50	2.84	0.325541	1.42
310117_4dahs_B13_side	70	main body	1080	4	3	1.33333	0.287682	8	192	116	1.65517		1.24138				B18_030417_4dahs_20xi_chin	60	Ventral midline	810	6	6	1	0	28	180	123	1.46341		1.46341		B1_100417_4dahs_20x	78	back-dorsal midline	1100	6	6	1	0	23	211	123	1.71545		1.71545
310117_4dahs_B13_side	72	main body	1080	5	4	1.25	0.223144	11	194	174	1.11494		0.891954				B9_030417_4dahs_20ix_chin	62	Ventral midline	942	7	5	1.4	0.336472	19	272	116	2.34483		1.67488		B6_100417_4dahs_10x	79	back-dorsal midline	1000	4	4	1	0	10	121	91	1.32967		1.32967
B10_240417_4dahs_10x1090	88	main body	1090	5	5	1	0	13	232	166	1.39759		1.39759				B17_030417_4dahs_20ix_chin	64	Ventral midline	1110	9	4	2.25	0.81093	26	366	91	4.02198		1.78755		B2_240417_4dahs_20x	81	back-dorsal midline	929	4	4	1	0	8	128	109	1.17431		1.17431
B6_030417_4dahs_10xside	94	main body	955	6	6	1	0	25	243	177	1.37288		1.37288				B2_030417_4dahs10x_chinRGCom	66	Ventral midline	Unknown	7	8	0.875	-0.133531	30	302	233	1.29614		1.4813		B2_240417_4dahs_20x	82	back dorsal midline	929	5	5	1	0	13	152	117	1.29915		1.29915
15-2-16_D4_bladder_4_side_R_G	21	main body- side above mouth	908	7	3	2.33333	0.847298	14	220	103	2.13592	1.59333	0.915395				310117_4dahs_B13chin	69	Ventral midline	1080	7	4	1.75	0.559616	21	284	108	2.62963		1.50265		B15_240417_4dahs_20	83	back-dorsal midline	1010	8	4	2	0.693147	21	246	146	1.68493		0.842466
18-1-16_D4_bladder_1_side_R_G	24	main body- side above mouth	962	5	4	1.25	0.223144	9	171	139	1.23022	1.11166	0.984173				B6_100417_4dahs_20x_chin	80	Ventral midline	1000	8	5	1.6	0.470004	22	260	115	2.26087		1.41304		B19_240417_4dahs_20	85	back-dorsal midline	Unknown	5	6	0.833333	-0.182322	23	194	142	1.3662		1.63944
14-12-15_D4_bladder_8_front_R_G	34	main body- top close to mouth	1087	4	4	1	0	9	151	136	1.11029	1.23058	1.11029				Average			994.077	6.06667	3.8	1.94056		15.8	240.667	88.2	3.39405	0.986388	1.89547		B8_240417_4dahs_20xstalkRGCom	86	back-dorsal midline	862	3	3	1	0	6	89	80	1.1125		1.1125
B16_040417_4dahs_chin_20xi	52	main body- front	1055	8	7	1.14286	0.133531	29	332	147	2.2585	3.64991	1.97619				Standard Error			25.0073	0.556063	0.508967	0.257387		2.36885	22.1094	13.3414	0.519201	0.252062	0.192367		B8_240417_4dahs_20xstalkRGCom	87	back-dorsal midline	862	10	6	1.66667	0.510826	29	214	131	1.63359		0.980153
310117_4dahs_B13_side	73	main body- top close to mouth	1080	4	4	1	0	10	129	112	1.15179		1.15179				Number			13	15	15	15		15	15	15	15	8	15		B20_240417_4dahs_20RGCom	90	back-dorsal midline	1090	6	5	1.2	0.182322	30	184	156	1.17949		0.982906
B15_240417_4dahs_10x1010	84	main body- side above mouth	1010	8	5	1.6	0.470004	20	263	154	1.70779		1.06737																			B1_240417_4dahs_20x	91	back-dorsal midline	840	6	6	1	0	22	232	138	1.68116		1.68116
B1_240417_4dahs_10xside	92	main body- side above mouth	840	4	3	1.33333	0.287682	10	82	124	0.66129		0.495968																			Average			946.111	5.47368	4.26316	1.3886		15.4737	173.368	112.579	1.61451	1.45903	1.29708
B9_040417_4dahs_chin_20ix	43	main body- near ventral midline	920	6	2	3	1.09861	9	225	58	3.87931	1.04094	1.2931																			Standard Error			25.7989	0.435074	0.331945	0.121703		1.96812	12.4234	8.27005	0.104461	0.27825	0.127888
B7_030417_4dahs_sideRGCom\B7_030417_4dahs_20xi_chin	63	main body- near ventral midline	1110	8	6	1.33333	0.287682	25	290	161	1.80124		1.35093																			Number			18	19	19	19		19	19	19	19	7	19
B2_030417_4dahs10x_chinRGCom	67	main body- near ventral midline	Unknown	4	3	1.33333	0.287682	9	163	65	2.50769		1.88077
B1_100417_4dahs_20x_chin	75	main body- near ventral midline	1100	9	6	1.5	0.405465	25	309	153	2.01961		1.34641
b6_040417_4dahs_chin_20ix	93	main body- near ventral midline	956	5	6	0.833333	-0.182322	23	213	124	1.71774		2.06129
Average			983.083	5.64	4.24	1.44771		14.96	205.84	131.92	1.6972	2.042	1.1205
Standard Error			22.7391	0.336056	0.113546	0.113546		1.47928	12.6476	8.98126	0.136054	0.333369	0.0967564
Number			24	25	25	25		25	25	25	25	11	25
Cell number anisotropy
	Mean clone ratio of number cells in major /minor axes					Paired T-test									ANOVA ( analysis of variance)				Cell number anisotropy
	Mean ratio number major cells/ minor cells	Standard Error	Number			Main Body	Ventral midline		Ventral midline	Dorsal midline		Dorsal midline	Main body		Lamina	Ventral midline	Dorsal midline		Anova: Single Factor
Lamina	1.44771	0.113546	25			3	3		3	1.33333		1.33333	3		3	3	1.33333
Ventral Midline	1.94056	0.257387	15			1.5	4		4	1.6		1.6	1.5		1.5	4	1.6		SUMMARY
Dorsal midline	1.3886	0.121703	19			1.33333	1		1	3		3	1.33333		1.33333	1	3		Groups	Count	Sum	Average	Variance
						1.16667	3		3	1.16667		1.16667	1.16667		1.16667	3	1.16667		Lamina	25	36.1929	1.44771	0.322316
						1.2	1.33333		1.33333	1		1	1.2		1.2	1.33333	1		Ventral midline	15	29.1083	1.94056	0.993719
						1	2		2	1.33333		1.33333	1		1	2	1.33333		Dorsal midline	19	26.3833	1.3886	0.281421
						2	1		1	1.75		1.75	2		2	1	1.75
						1.25	1.4		1.4	1.5		1.5	1.25		1.25	1.4	1.5
						1.5	3.5		3.5	2		2	1.5		1.5	3.5	2		ANOVA
						1.33333	1		1	1		1	1.33333		1.33333	1	1		Source of Variation	SS	df	MS	F	P-value	F crit
						1.25	1.4		1.4	1		1	1.25		1.25	1.4	1		Between Groups	3.0436	2	1.5218	3.19021	0.048743	3.16186
						1	2.25		2.25	1		1	1		1	2.25	1		Within Groups	26.7132	56	0.477022
						1	0.875		0.875	1		1	1		1	0.875	1
						2.33333	1.75		1.75	2		2	2.33333		2.33333	1.75	2		Total	29.7568	58
						1.25	1.6		1.6	0.833333		0.833333	1.25		1.25	1.6	0.833333
						1				1		1	1		1		1
						1.14286				1.66667		1.66667	1.14286		1.14286		1.66667
						1				1.2		1.2	1		1		1.2
						1.6				1		1	1.6		1.6		1
						1.33333			t test P value	0.0460966			1.33333		1.33333
						3							3		3
						1.33333							1.33333		1.33333
						1.33333							1.33333		1.33333
						1.5							1.5		1.5
						0.833333							0.833333		0.833333
						t test P value	0.0527634					t test P value	0.726722
Clone anisotropy
Mean clone ratio comparison of major/minor clone measurments (in mm)						Paired T-test									ANOVA ( analysis of variance)				Clone anisotropy
	major/minor clone measurement (mm)	SE mean ratio sector length/width	Number			Lamina	Ventral midline		Ventral midline	Dorsal midline		Dorsal midline	Main body		Lamina	Ventral midline	Dorsal midline		Anova: Single Factor
Lamina	1.6972	0.136054	25			2.52	5.83871		5.83871	1.89535		1.89535	2.52		2.52	5.83871	1.89535
Ventral midline	3.39405	0.519201	15			1.91045	8.28571		8.28571	1.89552		1.89552	1.91045		1.91045	8.28571	1.89552		SUMMARY
Dorsal midline	1.61451	0.104461	19			1.34862	2.4186		2.4186	2.30556		2.30556	1.34862		1.34862	2.4186	2.30556		Groups	Count	Sum	Average	Variance
						1.08947	3.09677		3.09677	2.09756		2.09756	1.08947		1.08947	3.09677	2.09756		Column 1	25	42.4301	1.6972	0.462765
						1.05556	1.76712		1.76712	1.34066		1.34066	1.05556		1.05556	1.76712	1.34066		Column 2	15	50.9107	3.39405	4.04354
						1.10778	3.05769		3.05769	1.65385		1.65385	1.10778		1.10778	3.05769	1.65385		Column 3	19	30.6758	1.61451	0.207332
						2.41667	2.4881		2.4881	1.45926		1.45926	2.41667		2.41667	2.4881	1.45926
						1.40952	3.29412		3.29412	1.01156		1.01156	1.40952		1.40952	3.29412	1.01156
						1.85	6.64706		6.64706	2.84		2.84	1.85		1.85	6.64706	2.84		ANOVA
						1.65517	1.46341		1.46341	1.71545		1.71545	1.65517		1.65517	1.46341	1.71545		Source of Variation	SS	df	MS	F	P-value	F crit
						1.11494	2.34483		2.34483	1.32967		1.32967	1.11494		1.11494	2.34483	1.32967		Between Groups	33.6526	2	16.8263	13.1883	2.02661e-05	3.16186
						1.39759	4.02198		4.02198	1.17431		1.17431	1.39759		1.39759	4.02198	1.17431		Within Groups	71.448	56	1.27586
						1.37288	1.29614		1.29614	1.29915		1.29915	1.37288		1.37288	1.29614	1.29915
						2.13592	2.62963		2.62963	1.68493		1.68493	2.13592		2.13592	2.62963	1.68493		Total	105.101	58
						1.23022	2.26087		2.26087	1.3662		1.3662	1.23022		1.23022	2.26087	1.3662
						1.11029				1.1125		1.1125	1.11029		1.11029		1.1125
						2.2585				1.63359		1.63359	2.2585		2.2585		1.63359
						1.15179				1.17949		1.17949	1.15179		1.15179		1.17949
						1.70779				1.68116		1.68116	1.70779		1.70779		1.68116
						0.66129			t test P value	0.000699249			0.66129		0.66129
						3.87931							3.87931		3.87931
						1.80124							1.80124		1.80124
						2.50769							2.50769		2.50769
						2.01961							2.01961		2.01961
						1.71774							1.71774		1.71774
						t test P value	0.000388505					t test P value	0.649962
Cell shape
	Mean clone measurement ratio/ mean cell count ratio	SE	n			Paired T-test									ANOVA ( analysis of variance)				Cell Shape Anisotropy
Lamina	1.1205	0.0967564	25			Main Body	Ventral midline		Ventral midline	Dorsal midline		Dorsal midline	Main body		Lamina	Ventral midline	Dorsal midline
Ventral midline	1.89547	0.192367	15			0.84	1.94624		1.94624	1.42151		1.42151	0.84		0.84	1.94624	1.42151		Anova: Single Factor
Dorsal midline	1.29708	0.127888	19			1.27363	2.07143		2.07143	1.1847		1.1847	1.27363		1.27363	2.07143	1.1847
						1.01147	2.4186		2.4186	0.768519		0.768519	1.01147		1.01147	2.4186	0.768519		SUMMARY
						0.933835	1.03226		1.03226	1.79791		1.79791	0.933835		0.933835	1.03226	1.79791		Groups	Count	Sum	Average	Variance
						0.87963	1.32534		1.32534	1.34066		1.34066	0.87963		0.87963	1.32534	1.34066		Column 1	25	30.1531	1.20612	0.126475
						1.10778	1.52885		1.52885	1.24038		1.24038	1.10778		1.10778	1.52885	1.24038		Column 2	15	26.3857	1.75905	0.185622
						1.20833	2.4881		2.4881	0.833862		0.833862	1.20833		1.20833	2.4881	0.833862		Column 3	19	23.4391	1.23364	0.111122
						1.12762	2.35294		2.35294	0.674374		0.674374	1.12762		1.12762	2.35294	0.674374
						1.23333	1.89916		1.89916	1.42		1.42	1.23333		1.23333	1.89916	1.42
						1.24138	1.46341		1.46341	1.71545		1.71545	1.24138		1.24138	1.46341	1.71545		ANOVA
						0.891954	1.67488		1.67488	1.32967		1.32967	0.891954		0.891954	1.67488	1.32967		Source of Variation	SS	df	MS	F	P-value	F crit
						1.39759	1.78755		1.78755	1.17431		1.17431	1.39759		1.39759	1.78755	1.17431		Between Groups	3.28276	2	1.64138	12.0401	4.4727e-05	3.16186
						1.37288	1.4813		1.4813	1.29915		1.29915	1.37288		1.37288	1.4813	1.29915		Within Groups	7.63429	56	0.136327
						0.915395	1.50265		1.50265	0.842466		0.842466	0.915395		0.915395	1.50265	0.842466
						0.984173	1.41304		1.41304	1.63944		1.63944	0.984173		0.984173	1.41304	1.63944		Total	10.9171	58
						1.11029				1.1125		1.1125	1.11029		1.11029		1.1125
						1.97619				0.980153		0.980153	1.97619		1.97619		0.980153
						1.15179				0.982906		0.982906	1.15179		1.15179		0.982906
						1.06737				1.68116		1.68116	1.06737		1.06737		1.68116
						0.495968			t test P value	0.000338003			0.495968		0.495968
						1.2931							1.2931		1.2931
						1.35093							1.35093		1.35093
						1.88077							1.88077		1.88077
						1.34641							1.34641		1.34641
						2.06129							2.06129		2.06129
						t test P value	8.55863e-05					t test P value	0.795313
Scaled charts used in figure

## Sheet: DAI
File name	Sector number	trap length (mm)	DAI
18-1-16_D4_bladder_11_back_R_G	27	772	9.86087
14-12-15_D4_bladder_4_side_R_G	30	807	9.94917
15-2-16_D4_bladder_4_side_R_G	21	908	9.99996
15-2-16_D4_bladder_2_topangled_R_G	16, 17	790	10.1133
B18_030417_4dahs_10x_side	60, 61	810	10.2156
B1_240417_4dahs_10xside	92, 91	840	10.2999
15-2-16_D4_bladder_1_side_R_G	15, 40	818	10.2356
B8_240417_4dahs_20xstalkRGCom	86, 87	862	10.2525
B9_030417_4dahs_20ix_chin	62	942	10.3945
14-12-15_D4_bladder_5_chin_R_G	29	891	10.4365
B6_030417_4dahs_10xside	94	955	10.4623
14-12-15_D4_bladder_8_front_R_G	34, 53, 33	1087	10.4752
B9_040417_4dahs_chin_20ix	43, 44	920	10.4904
15-2-16_D4_bladder_3_top_R_G	19, 20, 41	944	10.5056
B17_030417_4dahs_10x_side	64, 65	1110	10.5457
18-1-16_D4_bladder_1_side_R_G	24	962	10.5556
b12_040417_4dahs_chin_20x	74	986	10.5996
b6_040417_4dahs_chin_20ix	93	956	10.5996
B2_240417_4dahs_20x	81, 82	929	10.6261
B6_100417_4dahs_10x	79, 80	1000	10.6523
b15_040417_4dahs_chin_20ix_a	45, 46 ,47	943	10.7085
18-1-16_D4_bladder_4_side_R_G	28	1000	10.7746
B5_040417_4dahs_chin_20ix	49, 50	1086	10.7925
B20_240417_4dahs_20RGCom	89, 90	1090	10.8213
B7_030417_4dahs_sideRGCom\B7_030417_4dahs_20xi_chin	63	1110	10.8389
B15_030417_4dahs_10x_side	55, 56, 57, 58	1040	10.8843
B1_100417_4dahs_10x	77, 78, 75, 76	1100	10.895
B16_030417_4dahs_10x_side		1080	10.9057
B15_240417_4dahs_10x1010	83,84	1010	10.912
B16_040417_4dahs_chin_20xi	51, 52	1055	10.9205
310117_4dahs_B13_side	69, 70, 72, 73	1080	10.931
B10_240417_4dahs_10x1090	88	1090	10.987
B19_240417_4dahs_20	85	Unknown
B2_030417_4dahs10x_chinRGCom	66, 67	Unknown
B20_030417_4dahs_20xi_chin	59	Unknown
15-2-16_D4_bladder_3_top_R_G	19	944	10.5704
