# Supplementary material for: Shaping of a three-dimensional carnivorous trap through modulation of a planar growth mechanism
Source: PLoS Biol. 2019 Oct 10;17(10):e3000427. doi: 10.1371/journal.pbio.3000427 (PMC6786542; doi:10.1371/journal.pbio.3000427)
Supplement: S8 Data — Quadrifid orientation count data file for Fig 12 and S8 Fig. (XLSX) [file pbio.3000427.s041.xlsx]

## Sheet: Sheet1
Data number	Region	Expected orientation	Unexpected orientation	Threshold less than 2mm- arrow unassigned	Number of quadrifid glands	Shown in Figure
OPT 2893	top
DistArms		39	4	7	50	S8 Fig M-N
SumArmsDistArms		13	1	n/a	14	S8 Fig N
ExpID7910_Bl34	top
DistArms		27	0	0		Fig 12 K-L and S8 Fig P-Q
SumArmsDistArms		23	0	n/a		S8 Fig Q
OPT 2893	side 2
DistArms		35	2	5	42	Fig 12 E-F and S8 Fig A-B
SumArmsDistArms		17	0	n/a	17	S8 Fig B
ExpID7910_bl35	side
DistArms		31	0	3	34	S8 Fig D-E
SumArmsDistArms		29	0	n/a	29	S8 Fig E
Stalk 9	front
DistArms		29	3	6	38	Fig 12 H-I and S8 Fig G-H
SumArmsDistArms		18	0	n/a	18	S8 Fig H
ExpID8809_quad6	front
DistArms		20	4	3	27	S8 J-K
SumArmsDistArms		17	0	n/a	17	S8K
