# Supplementary material for: Shaping of a three-dimensional carnivorous trap through modulation of a planar growth mechanism
Source: PLoS Biol. 2019 Oct 10;17(10):e3000427. doi: 10.1371/journal.pbio.3000427 (PMC6786542; doi:10.1371/journal.pbio.3000427)
Supplement: S9 Data — Trapping measurements and shrinkage data as shown in S1 Fig. (XLSX) [file pbio.3000427.s042.xlsx]

## Sheet: Trapping measurements
Name and growth condition	Treatment	Sagittal length (mm)	Trap height (mm)	Mouth outline (mm)	Ventral midline (mm)	Frontal width (mm)
3077 Greenhouse primed	water	976	793	781	479	328
3077a Greenhouse triggered	BABB	912	739	743	448	460
		0.934426	0.931904	0.951344	0.935282	1.40244
	Smaller with BABB	0.07	0.07	0.05	0.06	40% bigger-triggered rounder, 46% accounting for mean 6% trap shrinkage
3075Greenhouse primed	water	999	830	741		364
3075a Greenhouse triggered	BABB	911	745	658		455
		0.911912	0.89759	0.887989		1.25
	Smaller with BABB	0.09	0.1	0.11		25% bigger triggered, 35 % accounting for mean 10% trap shrinkage
3079 Greenhouse primed	water	943	785			301							% frontal width on triggering
3079 greenhouse triggered	BABB	882	751			353							46
		0.935313	0.956688			1.17276							35
	Smaller with BABB	0.06	0.04			17% bigger triggered, 22% accounting for mean 5% trap shrinkage							22
												mean	34.3333
						Greenhouse mean 27% bigger triggered,						SE	6.93622
						Greenhouse mean 34% bigger including trap shrinkage						n	3
3069 Culture Primed	Water	864	691	717	376	379
3069a Culture triggered	BABB	807	653	678	353	362
		0.934028	0.945007	0.945607	0.93883	0.955145
	Smaller with BABB	0.07	0.05	0.05	0.06	minus 4%, plus 2% accounting for mean 6% shrinkage
3070 culture primed	water	792	700			356
3070a cuture triggered	BABB	744	658			411
		0.939394	0.94			1.15449
	Smaller with BABB	0.06	0.06			15% bigger, 21% increase accounting for mean 6% trap shrinkage
3071 culture primed	water	753	647			270							% frontal width on triggering
3071a cuture triggered	BABB	735	621			367							2
		0.976096	0.959815			1.35926							21
	Smaller with BABB	0.02	0.04			36% bigger, 39% bigger taking into account 3% shrinkage							39
												mean	20.6667
						Culture mean 16% bigger triggered						SE	10.6823
						Culture mean 21% bigger triggered taking trap shrinkage into account						n	3

## Sheet: Trap Shrinkage in BABB
Name and growth condition	Treatment	Sagittal length (mm)	Height (mm)	Ventral midline (mm)
3077 Greenhouse primed	water	976	793	479
3077a Greenhouse triggered	BABB	912	739	448
		0.934426	0.931904	0.935282
	% Smaller with BABB	7	7	6
3075Greenhouse primed	water	999	830	407
3075a Greenhouse triggered	BABB	911	745	387
		0.911912	0.89759	0.95086
	% Smaller with BABB	9	10	5
3079 Greenhouse primed	water	943	785	457
3079 greenhouse triggered	BABB	882	751	434
		0.935313	0.956688	0.949672
	% Smaller with BABB	6	4	5
3069 Culture Primed	Water	864	691	376
3069a Culture triggered	BABB	807	653	353
		0.934028	0.945007	0.93883
	% Smaller with BABB	7	5	6
3070 culture primed	water	792	700	377
3070a cuture triggered	BABB	744	658	355
		0.939394	0.94	0.941645
	% Smaller with BABB	6	6	6
3071 culture primed	water	753	647	368
3071a cuture triggered	BABB	735	621	357
		0.976096	0.959815	0.970109
	% Smaller with BABB	2	4	3
% Shrinkage water to BABB
	Sagittal length (mm)	height (mm)	Ventral midline (mm)
3077 Greenhouse	7	7	6
3075 Greenhouse	9	10	5
3079 Greenhouse	6	4	5
3069 Culture	7	5	6
3070 culture	6	6	6
3071 culture	2	4	3
mean	5.77778
SE	0.454143
n	6

## Sheet: Culture vs GH
Name and growth location	Treatment	Sagittal length (mm)	Trap height (mm)	Ventral midline length (mm)
3077 Greenhouse primed	water	976	793	479
3075Greenhouse primed	water	999	830	407
3079 Greenhouse primed	water	943	785	457
mean		972.667	802.667	447.667
3069 Culture Primed	Water	864	691	376
3070 culture primed	water	792	700	377
3071 culture primed	water	753	647	368
mean		803	679.333	373.667
Greenhouse mean		972.667	802.667	447.667
Culture mean		803	679.333	373.667
culture size as % of greenhouse		0.825565	0.846346	0.834698
Culture % smaller than GH		17.44	15.37	16.53
mean culture size % smaller than GH		16.4467
SE		0.599008
n=		6
