# Supplementary material for: Shaping of a three-dimensional carnivorous trap through modulation of a planar growth mechanism
Source: PLoS Biol. 2019 Oct 10;17(10):e3000427. doi: 10.1371/journal.pbio.3000427 (PMC6786542; doi:10.1371/journal.pbio.3000427)
Supplement: S10 Data — Trap thickness source data file for chart shown in S2 Fig. (XLSX) [file pbio.3000427.s043.xlsx]

## Sheet: Trap Thickness
Name	HAI	DAI	Trap length (mm)	Ventral midline thickness (mm)	Ln Ventral midline thickness	Ventral midline thickness Cells	Ln thickness cells VM	Dorsalmidline thickness (mm)	Ln Dorsal midline thickness	Dorsal midline thickness Cells	Ln thickness cells DM	Stalk circumference (mm)	Ln Circumference
WT80	90.932	3.78883	47.8					26.7	3.28466	3	1.09861	156	5.04986
fixedspiral020216_1-4	110.04	4.58498	67.4	27.5	3.31419	3	1.09861	26	3.2581	3	1.09861	166	5.11199
WT126-2	130.627	5.4428	96.3	27.2	3.30322	3	1.09861	31.2	3.44042	3	1.09861	252	5.52943
PI_bladder_2_29-1-16	150.289	6.26206	139	30.8	3.42751	4	1.38629	33.4	3.50856	3	1.09861	266	5.5835
PI_bladder_6_29-1-16	160.16	6.67335	166	34.1	3.5293	4	1.38629	37.1	3.61362	4	1.38629	275	5.61677
PI_bladder_3_29-1-16	172.435	7.18478	207	34.2	3.53223	5	1.60944	35.6	3.57235	4	1.38629	258	5.55296
OPT_2982	182.033	7.58471	246	38.6	3.65325	3	1.09861	46.5	3.83945			339	5.826
PI_imaged_26-2-16_x20_Bl1	194.892	8.12049	310	44.9	3.80444	4	1.38629	40.7	3.70623	3	1.09861	427	6.05678
WT445	210.574	8.77392	411	63.7	4.15418	3	1.09861	55.6	4.01818	2	0.693147	436	6.07764
OPT_2981	223.655	9.31895	520	73.5	4.29729	4	1.38629	35.2	3.56105			344	5.84064
OPT_2986	241.285	10.0535	714	70	4.2485	3	1.09861	48.5	3.88156	2	0.693147	401	5.99396
OPT_2985	255.017	10.6257	914	99	4.59512	4	1.38629	65.2	4.17746	2	0.693147	395	5.97889
OPT_3011	265.469	11.0612	1103	99.1	4.59613			48.4	3.8795			512	6.23832
Name	HAI	DAI	Ln Dorsal midline thickness	Ln Ventral midline thickness
WT80	90.932	3.78883	3.28466
fixedspiral020216_1-4	110.04	4.58498	3.2581	3.31419
WT126-2	130.627	5.4428	3.44042	3.30322
PI_bladder_2_29-1-16	150.289	6.26206	3.50856	3.42751
PI_bladder_6_29-1-16	160.16	6.67335	3.61362	3.5293
PI_bladder_3_29-1-16	172.435	7.18478	3.57235	3.53223
OPT_2982	182.033	7.58471	3.83945	3.65325
PI_imaged_26-2-16_x20_Bl1	194.892	8.12049	3.70623	3.80444
WT445	210.574	8.77392	4.01818	4.15418
OPT_2981	223.655	9.31895	3.56105	4.29729
OPT_2986	241.285	10.0535	3.88156	4.2485
OPT_2985	255.017	10.6257	4.17746	4.59512
OPT_3011	265.469	11.0612	3.8795	4.59613
Name	HAI	Ln Dorsal midline thickness			Name	HAI	Ln Ventral midline thickness
WT80	90.932	3.28466			WT80
fixedspiral020216_1-4	110.04	3.2581			fixedspiral020216_1-4	110.04	3.31419
WT126-2	130.627	3.44042			WT126-2	130.627	3.30322
PI_bladder_2_29-1-16	150.289	3.50856			PI_bladder_2_29-1-16	150.289	3.42751
PI_bladder_6_29-1-16	160.16	3.61362			PI_bladder_6_29-1-16	160.16	3.5293
PI_bladder_3_29-1-16	172.435	3.57235			PI_bladder_3_29-1-16	172.435	3.53223
OPT_2982	182.033	3.83945			OPT_2982	182.033	3.65325
PI_imaged_26-2-16_x20_Bl1	194.892	3.70623			PI_imaged_26-2-16_x20_Bl1	194.892	3.80444
WT445	210.574	4.01818			WT445	210.574	4.15418
OPT_2981	223.655	3.56105			OPT_2981	223.655	4.29729
OPT_2986	241.285	3.88156			OPT_2986	241.285	4.2485
OPT_2985	255.017	4.17746			OPT_2985	255.017	4.59512
OPT_3011	265.469	3.8795			OPT_3011	265.469	4.59613
LinEST Dorsal Midline Thickness					LinEST Ventral Midline Thickness
slope,m	0.00433176	2.87688	intercept,b		slope,m	0.00948083	2.0569	intercept,b
std dev of slope	0.000776477	0.148365	stdev intercept		std dev of slope	0.000752039	0.148254	stdev intercept
R2=ssR/SSt	0.738856	0.147696	stdev of y		R2=ssR/SSt	0.940805	0.123271	stdev of y
Fisher F	31.1223	11	degrees of freedom		Fisher F	158.932	10	degrees of freedom
regression ss	0.678901	0.239954	errors		regression ss	2.41509	0.151957	errors
Dorsal midline thickness 0.43 % h-1 ± 0.16					Dorsal midline thickness 0.95% h-1 ± 0.15
n= 13					n= 12
Name	DAI	Ln dorsal midline	Ln ventral midline
WT80	3.78883	3.28466
fixedspiral020216_1-4	4.58498	3.2581	3.31419
WT126-2	5.4428	3.44042	3.30322
PI_bladder_2_29-1-16	6.26206	3.50856	3.42751
PI_bladder_6_29-1-16	6.67335	3.61362	3.5293
PI_bladder_3_29-1-16	7.18478	3.57235	3.53223
OPT_2982	7.58471	3.83945	3.65325
PI_imaged_26-2-16_x20_Bl1	8.12049	3.70623	3.80444
WT445	8.77392	4.01818	4.15418
OPT_2981	9.31895	3.56105	4.29729
OPT_2986	10.0535	3.88156	4.2485
OPT_2985	10.6257	4.17746	4.59512
OPT_3011	11.0612	3.8795	4.59613
Growth rate	% h-1
Dorsal midline thickness	0.43
Ventral midline thickness	0.95
Mean growth rate thickness	0.69

## Sheet: Mean Trap Thickness
Name	Trap length (mm)	HAI	DAI	Ventral midline thickness (mm)	Ln Ventral midline thickness	Dorsal midline thickness (mm)	Ln Dorsal midline thickness
wt80um	47.8	90.932	3.78883			26.7	3.28466
fixedspiral020216_1-4	67.4	110.04	4.58498	27.5	3.31419	26	3.2581
wt 126-2	96.3	129.881	5.41173	27.2	3.30322	31.2	3.44042
PI_bladder_2_29-1-16	139	150.289	6.26206	30.8	3.42751	33.4	3.50856
PI_bladder_6_29-1-16	166	160.16	6.67335	34.1	3.5293	37.1	3.61362
PI_bladder_3_29-1-16	207	172.435	7.18478	34.2	3.53223	35.6	3.57235
OPT_2982	246	182.033	7.58471	38.6	3.65325	46.5	3.83945
PI_imaged_26-2-16_Bl1	310	194.892	8.12049	44.9	3.80444	40.7	3.70623
WT445	411	210.574	8.77392	63.7	4.15418	55.6	4.01818
OPT_2981	520	223.655	9.31895	73.5	4.29729	35.2	3.56105
OPT_2986	714	241.285	10.0535	70	4.2485	48.5	3.88156
OPT_2985	914	255.017	10.6257	99	4.59512	65.2	4.17746
OPT_3011	1103	265.469	11.0612	99.1	4.59613	48.4	3.8795
Mean start thickness	DAI	Thickness (mm)
wt80um DM	3.78883	26.7
fixedspiral020216_1-4 DM	4.58498	26
fixedspiral020216_1-4 VM	4.58498	27.5
mean	4.3196	26.7333
Mean end thickness	DAI	Ventral midline thickness (mm)	Dorsal midline thickness (mm)	Mean ventral midline and dorsal midline
OPT_2985	10.6257	99	65.2	82.1
OPT_3011	11.0612	99.1	48.4	73.75
mean	10.8435	99.05	56.8	77.925
