# Supplementary material for: Shaping of a three-dimensional carnivorous trap through modulation of a planar growth mechanism
Source: PLoS Biol. 2019 Oct 10;17(10):e3000427. doi: 10.1371/journal.pbio.3000427 (PMC6786542; doi:10.1371/journal.pbio.3000427)
Supplement: S12 Data — S8F Fig source data file. (XLSX) [file pbio.3000427.s045.xlsx]

## Sheet: ExpID7910_bl35Arms_data
0.1701	1.0977	0.92757	0.15496	6	1	77.772	54.731	23.041	1.421	6	6.7032	28.956	22.253	0.23149	1
0.45774	0.7806	0.32286	0.5864	6	1	78.373	52.691	25.682	1.4874	6	17.871	20.548	2.6775	0.8697	1
0.34775	1.6576	1.3099	0.20979	6	1	72.049	68.288	3.7607	1.0551	6	17.696	50.343	32.647	0.35151	1
0.25578	1.0806	0.82487	0.23669	6	1	87.969	73.21	14.759	1.2016	6	11.388	37.865	26.478	0.30074	1
0.41575	0.83594	0.42019	0.49734	6	1	67.18	58.241	8.9384	1.1535	6	15.143	25.02	9.8771	0.60524	1
0.22217	1.869	1.6468	0.11887	6	1	105.54	57.045	48.495	1.8501	6	12.466	45.947	33.481	0.27131	1		The histogram is generated from column L minus column M (and ignoring the sign). Columns L and M are the distance between each pair of arms for each quadrifid
0.25784	1.3122	1.0544	0.1965	6	1	79.737	48.672	31.065	1.6382	6	10.461	31.028	20.567	0.33715	1
0.14298	1.0677	0.92469	0.13392	6	1	84.049	53.031	31.018	1.5849	6	7.7975	27.007	19.209	0.28873	1
0.64184	1.2965	0.65468	0.49505	6	1	66.742	38.035	28.707	1.7548	6	21.053	23.405	2.3517	0.89952	1
0.59389	1.2273	0.6334	0.48391	6	1	92.031	60.208	31.823	1.5286	6	26.961	34.707	7.7465	0.77681	1
0.3333	1.2588	0.92547	0.26478	6	1	62.41	59.797	2.6127	1.0437	6	10.458	35.238	24.781	0.29677	1
0.50347	0.89096	0.38749	0.56509	6	1	80.699	60.173	20.526	1.3411	6	20.237	25.999	5.7616	0.77839	1
0.48403	1.2064	0.72239	0.40122	6	1	56.739	42.186	14.552	1.345	6	14.531	24.608	10.077	0.59049	1
0.38811	1.2238	0.83567	0.31714	6	1	73.49	52.231	21.259	1.407	6	15.093	30.029	14.936	0.50263	1
0.50017	1.0483	0.54815	0.47711	6	1	100.66	60.165	40.493	1.673	6	24.916	30.931	6.0149	0.80554	1
0.47801	0.98387	0.50586	0.48584	6	1	77.254	62.118	15.135	1.2437	6	18.334	29.432	11.098	0.62293	1
0.59577	1.2637	0.66793	0.47145	6	1	66.737	58.745	7.9916	1.136	6	20.046	34.959	14.913	0.57342	1
0.47304	1.2188	0.74578	0.38811	6	1	44.077	37.65	6.4265	1.1707	6	10.785	22.286	11.502	0.48391	1
0.37366	1.0362	0.66253	0.36061	6	1	44.95	44.715	0.23481	1.0053	6	8.5367	22.213	13.677	0.3843	1
0.2786	1.1081	0.82954	0.25142	6	1	70.562	48.184	22.378	1.4644	6	9.801	25.407	15.606	0.38577	1
0.53944	0.87155	0.33212	0.61894	6	1	55.728	52.612	3.1161	1.0592	6	17.158	23.752	6.5935	0.7224	1
0.19013	1.127	0.93688	0.1687	6	1	78.785	55.181	23.605	1.4278	6	7.8963	29.479	21.583	0.26786	1
0.43044	0.98927	0.55883	0.43511	6	1	71.645	50.873	20.772	1.4083	6	15.318	24.371	9.0529	0.62854	1
0.45902	1.4292	0.97023	0.32116	6	1	69.852	60.621	9.2308	1.1523	6	17.663	39.732	22.069	0.44455	1
0.64274	0.8712	0.22845	0.73777	6	1	69.771	50.067	19.704	1.3936	6	22.383	23.262	0.87918	0.96221	1
0.35393	1.0313	0.6774	0.34318	6	1	53.531	47.033	6.4976	1.1381	6	9.4346	23.804	14.369	0.39635	1
0.57718	0.59303	0.01585	0.97327	1	6	43.047	46.544	3.497	0.92487	6	12.254	13.918	1.6634	0.88048	6
0.44693	0.68905	0.24212	0.64861	6	1	62.081	64.137	2.0556	0.96795	1	13.758	21.666	7.9085	0.63499	1
0.76824	1.2013	0.43303	0.63953	6	1	66.014	51.855	14.16	1.2731	6	26.072	29.407	3.3348	0.8866	1
0.32048	0.59048	0.27	0.54275	6	1	79.8	49.549	30.25	1.6105	6	14.842	15.47	0.62865	0.95936	1
0.26009	1.332	1.0719	0.19526	6	1	94.521	54.951	39.57	1.7201	6	12.4	33.996	21.596	0.36475	1
0.57964	1.1191	0.53943	0.51797	6	1	58.249	45.697	12.552	1.2747	6	16.841	24.737	7.8963	0.68079	1
0.27676	1.5261	1.2494	0.18135	6	1	89.461	60.058	29.403	1.4896	6	13.232	41.61	28.378	0.318	1
0.15101	0.73427	0.58326	0.20566	6	1	65.263	46.816	18.447	1.394	6	7.4016	17.98	10.578	0.41166	1
