# Supplementary material for: Shaping of a three-dimensional carnivorous trap through modulation of a planar growth mechanism
Source: PLoS Biol. 2019 Oct 10;17(10):e3000427. doi: 10.1371/journal.pbio.3000427 (PMC6786542; doi:10.1371/journal.pbio.3000427)
Supplement: S14 Data — S8L Fig source data file. (XLSX) [file pbio.3000427.s047.xlsx]

## Sheet: ID8809_Quad6_NewArms_data
0.52678	0.82157	0.29479	0.64118	6	1	60.724	56.055	4.669	1.0833	6	15.957	22.399	6.4422	0.71239	1		The histogram is generated from column L minus column M (and ignoring the sign). Columns L and M are the distance between each pair of arms for each quadrifid
0.39881	0.56568	0.16687	0.70501	6	1	58.89	52.708	6.1821	1.1173	6	12.486	14.726	2.2395	0.84792	1
0.55694	0.61558	0.058637	0.90474	1	6	66.012	60.442	5.5699	1.0922	1	18.209	19.191	0.98179	0.94884	6
0.65741	1.3639	0.70647	0.48201	6	1	59.445	64.616	5.1708	0.91998	1	19.469	40.73	21.261	0.47801	1
0.34583	0.98379	0.63796	0.35153	6	1	59.78	47.908	11.872	1.2478	6	11.495	23.021	11.526	0.49933	1
0.45452	1.0977	0.6432	0.41406	6	1	47.657	35.72	11.937	1.3342	6	10.744	18.635	7.8916	0.57653	1
0.4183	0.8424	0.42409	0.49656	6	1	63.917	61.225	2.6915	1.044	6	13.271	25.161	11.89	0.52746	1
0.61318	0.84283	0.22964	0.72753	6	1	65.524	49.915	15.61	1.3127	6	20.042	20.427	0.38501	0.98115	1
0.57892	1.1678	0.58884	0.49575	6	1	63.93	53.683	10.247	1.1909	6	18.604	29.678	11.074	0.62686	1
0.61508	1.1595	0.5444	0.53048	6	1	69.832	51.255	18.576	1.3624	6	21.753	28.079	6.3257	0.77472	1
0.20988	0.97935	0.76947	0.2143	6	1	41.51	54.563	13.053	0.76077	1	4.5175	25.82	21.303	0.17496	1
0.77625	0.93182	0.15557	0.83304	6	1	63.368	66.665	3.297	0.95054	1	24.655	29.962	5.3069	0.82288	1
0.33537	1.1521	0.81669	0.29111	6	1	64.126	63.048	1.0778	1.0171	6	10.814	34.51	23.696	0.31335	1
0.56956	0.77865	0.20909	0.73147	1	6	77.855	67.06	10.794	1.161	1	22.084	25.926	3.8423	0.8518	6
0.57868	0.60334	0.024663	0.95912	6	1	76.902	59.143	17.759	1.3003	6	22.466	17.707	4.7593	1.2688	6
0.57233	0.92592	0.35359	0.61812	6	1	65.662	64.636	1.0261	1.0159	6	18.564	29.698	11.134	0.62508	1
0.48363	0.75643	0.2728	0.63936	6	1	48.919	71.601	22.683	0.68321	1	11.714	26.469	14.755	0.44256	1
0.82255	0.89863	0.07608	0.91534	6	1	59.738	62.159	2.4208	0.96105	1	24.418	27.494	3.0758	0.88813	1
0.40892	0.77743	0.36851	0.526	6	1	74.857	53.169	21.688	1.4079	6	15.398	20.526	5.1276	0.75019	1
0.5157	1.4759	0.96018	0.34942	6	1	63.41	47.886	15.524	1.3242	6	16.174	32.288	16.115	0.50091	1
0.64629	1.1826	0.53635	0.54648	6	1	65.877	47.334	18.543	1.3917	6	21.037	26.387	5.3504	0.79723	1
0.6097	1.2334	0.62369	0.49433	6	1	69.38	56.543	12.837	1.227	6	21.59	32.766	11.176	0.65892	1
0.24627	0.82736	0.5811	0.29765	6	1	65.77	62.195	3.5745	1.0575	6	10.269	25.592	15.324	0.40124	1
0.39506	0.79961	0.40455	0.49407	6	1	69.618	41.874	27.743	1.6625	6	14.508	16.325	1.8169	0.8887	1
0	0	0	0	0	0	0	0	0	0	0	0	0	0	0	0
0	0	0	0	0	0	0	0	0	0	0	0	0	0	0	0
0.3492	1.0405	0.69132	0.3356	6	1	74.634	45.376	29.258	1.6448	6	12.967	23.508	10.541	0.5516	1
0.5535	1.5189	0.96536	0.36442	6	1	62.538	48.133	14.405	1.2993	6	17.127	33.14	16.013	0.5168	1
0.38828	1.0381	0.64979	0.37404	6	1	60.254	56.425	3.8286	1.0679	6	12.284	28.021	15.737	0.43838	1
