# Supplementary material for: Shaping of a three-dimensional carnivorous trap through modulation of a planar growth mechanism
Source: PLoS Biol. 2019 Oct 10;17(10):e3000427. doi: 10.1371/journal.pbio.3000427 (PMC6786542; doi:10.1371/journal.pbio.3000427)
Supplement: S15 Data — S8O Fig source data file. (XLSX) [file pbio.3000427.s048.xlsx]

## Sheet: TopNewArms_data
0.45476	0.82662	0.37186	0.55015	6	1	56.963	45.253	11.71	1.2588	6	12.95	18.189	5.2386	0.71199	1		The histogram is generated from column L minus column M (and ignoring the sign). Columns L and M are the distance between each pair of arms for each quadrifid
0.046517	0.74087	0.69436	0.062786	6	1	46.407	55.898	9.4906	0.83021	1	2.873	20.294	17.421	0.14157	1
0.32216	0.67965	0.35748	0.47402	6	1	54.531	49.82	4.7108	1.0946	6	8.893	17.089	8.1957	0.5204	1
0.82612	0.85539	0.029275	0.96578	6	1	47.558	49.34	1.782	0.96388	1	19.187	21.117	1.9295	0.90862	1
0.41437	0.66489	0.25052	0.62322	6	1	44.205	51.929	7.724	0.85126	1	9.1078	17.323	8.2147	0.52578	1
0.74399	0.86671	0.12272	0.85841	6	1	50.813	44.925	5.8874	1.131	6	18.473	19.156	0.68304	0.96434	1
0.16321	0.77446	0.61124	0.21075	6	1	45.115	56.358	11.243	0.8005	1	3.9037	21.301	17.397	0.18326	1
0.59329	0.72855	0.13526	0.81434	6	1	53.245	63.738	10.493	0.83537	1	16.967	23.408	6.4404	0.72486	1
0.62282	0.82187	0.19905	0.75781	6	1	46.57	57.292	10.722	0.81285	1	14.781	23.034	8.2532	0.6417	1
0.6193	0.97258	0.35328	0.63676	6	1	49.273	41.242	8.0306	1.1947	6	15.121	19.282	4.1614	0.78418	1
0.776	1.0078	0.23175	0.77003	6	1	51.779	53.207	1.4283	0.97316	1	19.594	25.826	6.2312	0.75872	1
0.17913	0.93161	0.75248	0.19228	6	1	56.586	56.721	0.13422	0.99763	1	5.0625	26.782	21.719	0.18903	1
0.35271	0.84551	0.4928	0.41715	6	1	49.062	56.948	7.886	0.86152	1	8.6582	23.427	14.768	0.36959	1
0.46036	0.58781	0.12745	0.78317	6	1	57.812	44.896	12.916	1.2877	6	13.214	13.363	0.1486	0.98888	1
0.41957	0.6972	0.27763	0.60179	6	1	43.072	45.238	2.1657	0.95213	1	9.0311	15.469	6.4378	0.58382	1
0.28254	1.019	0.73642	0.27728	6	1	44.933	41.361	3.5725	1.0864	6	6.7875	20.181	13.394	0.33633	1
0.25674	0.83375	0.57701	0.30794	6	1	51.629	41.11	10.519	1.2559	6	7.9044	17.587	9.6827	0.44944	1
0.46384	1.2955	0.83164	0.35804	6	1	55.165	44.898	10.267	1.2287	6	13.905	27.164	13.259	0.51188	1
0.39457	1.0325	0.63791	0.38216	6	1	60.025	46.989	13.036	1.2774	6	11.771	23.296	11.525	0.50527	1
0.72432	0.92331	0.19899	0.78448	6	1	48.506	44.702	3.8047	1.0851	6	17.427	21.133	3.7056	0.82465	1
0.33586	0.81241	0.47655	0.41342	6	1	54.202	44.895	9.3067	1.2073	6	9.3855	17.75	8.3645	0.52876	1
0.57086	0.8151	0.24424	0.70036	6	1	44.899	43.681	1.2186	1.0279	6	12.853	17.785	4.9314	0.72272	1
0.60386	0.80527	0.20141	0.74989	6	1	45.53	53.319	7.7893	0.85391	1	13.74	21.123	7.3825	0.6505	1
0.84866	0.88425	0.035585	0.95976	6	1	50.004	50.762	0.75756	0.98508	1	20.93	21.759	0.82889	0.96191	1
0.51012	0.53354	0.023422	0.9561	6	1	52.507	46.08	6.4274	1.1395	6	13.3	12.206	1.0945	1.0897	6
0.12145	1.2846	1.1631	0.094542	6	1	45.604	46.203	0.5994	0.98703	1	2.7798	27.935	25.155	0.099509	1
0.59248	0.75328	0.1608	0.78654	6	1	54.13	55.817	1.687	0.96978	1	16.452	20.542	4.0892	0.80093	1
0.6784	0.79623	0.11784	0.85201	6	1	40.123	50.892	10.769	0.7884	1	13.671	19.73	6.0589	0.69291	1
0.69143	0.88875	0.19733	0.77797	6	1	55.943	45.142	10.802	1.2393	6	18.987	19.506	0.51887	0.9734	1
0.56441	1.0864	0.52198	0.51953	6	1	49.048	56.275	7.2274	0.87157	1	14.034	30.954	16.92	0.45338	1
0.2994	1.1254	0.82601	0.26604	6	1	36.909	49.412	12.503	0.74697	1	5.9484	26.552	20.604	0.22403	1
0.65183	0.66499	0.013163	0.98021	6	1	67.858	41.957	25.901	1.6173	6	21.743	13.782	7.9603	1.5776	6
0.75382	0.85406	0.10024	0.88263	1	6	34.185	50.889	16.704	0.67175	6	12.852	21.193	8.3404	0.60645	6
0.65701	0.69485	0.037835	0.94555	1	6	41.779	57.09	15.311	0.73181	6	13.497	19.483	5.9858	0.69276	6
0.63243	1.0097	0.37724	0.62637	6	1	43.338	49.674	6.3364	0.87244	1	15.38	24.304	8.9237	0.63283	1
0.83252	0.9706	0.13808	0.85773	1	6	56.619	39.517	17.102	1.4328	1	22.94	18.496	4.4441	1.2403	1
0.84321	0.94209	0.098873	0.89505	6	1	43.52	49.225	5.705	0.8841	1	18.525	22.367	3.8421	0.82823	1
0.61078	0.69271	0.08193	0.88173	6	1	54.845	57.939	3.0942	0.9466	1	16.746	19.672	2.9258	0.85127	1
0.34132	0.84012	0.4988	0.40628	6	1	56.684	61.473	4.789	0.9221	1	9.6331	25.075	15.442	0.38417	1
0.49521	0.80954	0.31432	0.61173	6	1	64.895	41.376	23.519	1.5684	6	15.989	16.314	0.32527	0.98006	1
0.45375	0.75912	0.30537	0.59773	6	1	39.806	56.297	16.491	0.70708	1	12.013	22.158	10.145	0.54215	1
0.63154	0.89683	0.26529	0.70419	6	1	49.751	54.174	4.423	0.91836	1	15.458	23.493	8.0354	0.65797	1
0.48672	0.60853	0.12181	0.79984	6	1	43.676	57.742	14.066	0.7564	1	10.554	17.302	6.748	0.60999	1
0.43149	0.94454	0.51305	0.45682	6	1	55.739	45.355	10.384	1.229	6	11.947	21.152	9.2046	0.56483	1
0.67988	0.94637	0.26649	0.71841	6	1	48.907	44.671	4.2357	1.0948	6	16.364	20.415	4.0502	0.8016	1
0.65726	0.85719	0.19993	0.76676	6	1	38.068	56.545	18.477	0.67323	1	12.448	23.902	11.454	0.52081	1
0.67979	1.2278	0.54799	0.55367	6	1	47.943	46.99	0.95258	1.0203	6	16.051	27.08	11.028	0.59275	1
0.93942	1.0657	0.12633	0.88146	6	1	53.801	52.061	1.7408	1.0334	6	24.458	27.134	2.6758	0.90139	1
1.073	1.1388	0.06585	0.94218	6	1	41.374	44.263	2.8885	0.93474	1	21.494	25.391	3.8974	0.84651	1
0.62579	0.6607	0.034906	0.94717	6	1	34.784	49.054	14.27	0.70909	1	12.108	17.042	4.9341	0.71048	1
