# Supplementary material for: Shaping of a three-dimensional carnivorous trap through modulation of a planar growth mechanism
Source: PLoS Biol. 2019 Oct 10;17(10):e3000427. doi: 10.1371/journal.pbio.3000427 (PMC6786542; doi:10.1371/journal.pbio.3000427)
Supplement: S16 Data — S8R Fig source data file. (XLSX) [file pbio.3000427.s049.xlsx]

## Sheet: NewArmsPoints_data
0.60754	0.83715	0.22961	0.72572	6	1	73.513	61.334	12.179	1.1986	6	22.36	25.795	3.4346	0.86685	1		The histogram is generated from column L minus column M (and ignoring the sign). Columns L and M are the distance between each pair of arms for each quadrifid
0.41678	0.96617	0.54939	0.43137	6	1	75.522	54.268	21.254	1.3916	6	16.162	25.315	9.1531	0.63843	1
0.49323	0.88134	0.38811	0.55963	6	1	71.166	50.345	20.822	1.4136	6	17.519	21.511	3.9925	0.8144	1
0.3443	1.0632	0.71888	0.32384	6	1	43.829	46.686	2.8561	0.93882	1	11.212	23.671	12.459	0.47366	1
0.50161	0.86958	0.36797	0.57684	6	1	45.855	44.478	1.3767	1.031	6	11.742	20.052	8.3098	0.58558	1
0.22232	1.0776	0.85525	0.20632	6	1	55.395	50.723	4.6726	1.0921	6	6.1462	26.171	20.025	0.23485	1
0.52461	0.79203	0.26742	0.66236	6	1	61.58	50.983	10.597	1.2079	6	16.878	20.662	3.7838	0.81687	1
0.21546	0.85236	0.6369	0.25278	6	1	70.957	47.056	23.901	1.5079	6	7.7855	19.467	11.681	0.39993	1
0.23506	1.0875	0.85239	0.21616	6	1	56.988	48.082	8.9064	1.1852	6	8.3029	24.909	16.606	0.33333	1
0.36642	0.90498	0.53855	0.4049	6	1	66.124	60.373	5.751	1.0953	6	12.537	26.513	13.976	0.47286	1
0.23748	0.72774	0.49027	0.32632	6	1	50.02	52.514	2.4944	0.9525	1	6.779	18.942	12.163	0.35788	1
0.30549	1.1227	0.81722	0.2721	6	1	55.971	52.316	3.6552	1.0699	6	8.6017	27.856	19.254	0.30879	1
0.32916	0.87927	0.55011	0.37435	6	1	46.472	47.389	0.91762	0.98064	1	7.7053	20.508	12.803	0.37573	1
0.29887	0.73299	0.43412	0.40774	6	1	53.762	41.313	12.449	1.3013	6	8.6179	14.805	6.1866	0.58212	1
0.49684	0.99711	0.50027	0.49828	6	1	49.149	47.325	1.8236	1.0385	6	12.698	22.765	10.066	0.5578	1
0.3066	1.0112	0.7046	0.3032	6	1	63.019	44.134	18.884	1.4279	6	9.6799	22.353	12.673	0.43305	1
0.25578	0.89542	0.63964	0.28565	6	1	57.826	39.856	17.97	1.4509	6	7.8685	17.357	9.488	0.45335	1
0.44326	1.2567	0.81343	0.35272	6	1	55.056	53.283	1.7732	1.0333	6	12.132	31.321	19.188	0.38736	1
0.58325	1.1065	0.52325	0.52711	6	1	60.835	43.967	16.868	1.3837	6	17.759	23.149	5.3898	0.76717	1
0.40964	0.92161	0.51197	0.44448	6	1	81.127	44.632	36.495	1.8177	6	16.527	19.979	3.4515	0.82724	1
0.09599	0.80045	0.70446	0.11992	6	1	65.026	51.779	13.247	1.2558	6	5.1592	20.278	15.118	0.25443	1
0.50535	0.82992	0.32456	0.60892	6	1	53.971	43.653	10.318	1.2364	6	13.686	17.6	3.9135	0.77764	1
0.57097	0.80374	0.23277	0.7104	6	1	67.021	56.811	10.21	1.1797	6	20.435	22.465	2.0301	0.90963	1
0.35308	0.8046	0.45153	0.43882	6	1	58.081	39.208	18.873	1.4814	6	10.459	15.956	5.4969	0.65549	1
0.2975	0.99091	0.6934	0.30023	6	1	50.536	43.328	7.2076	1.1663	6	7.5474	20.714	13.166	0.36437	1
0.41021	0.77843	0.36822	0.52697	6	1	46.899	52.704	5.8055	0.88985	1	9.5668	21.149	11.583	0.45234	1
0.32917	1.1516	0.8224	0.28584	6	1	55.884	39.449	16.435	1.4166	6	10.337	22.57	12.233	0.45798	1
