# Supplementary material for: Shaping of a three-dimensional carnivorous trap through modulation of a planar growth mechanism
Source: PLoS Biol. 2019 Oct 10;17(10):e3000427. doi: 10.1371/journal.pbio.3000427 (PMC6786542; doi:10.1371/journal.pbio.3000427)
Supplement: S1 Table — Breakdown of Goldengate parts used to create constructs used. Level 0 parts were synthesised and used to create level 0.5 and 1 constructs, and these were combined to make level 2 constructs, as described in [69]. (XLSX) [file pbio.3000427.s054.xlsx]

## Sheet: Sheet1
			Level 2 constructs for plant transformation
Number	Description	pL2 Vector backbone	Position 1	Position 2	Position 3	End linker
EC71194	pL2B-KAN-Cre-p35S-lox-mCherry-t35S-lox-GFP-tAct	pAGM4723-1 (Kan)	pICSL11024 pNOS-KAN	HS18.2:CRE-U5-Cre	35s-loxP-mCHerry-HDEL-t35S-LoxP-GFP	EC41766 pL1M-ELE-3-41766
EC71257	pL2B-KAN-p35S-GFP-RC12A-t35S-DR5-mCherry-t35S	pAGM4723-1 (Kan)	pICSL11024 pNOS-KAN	35S-GFP-RC12A-t35S	DR5-mCherry	EC41766 pL1M-ELE-3-41766
			Level 0.5 modules for level 1 constructs
	Description	Backbone	S/SC/SC1	C1	C/C2	T
	pL0M-U-LoxP-mCherry-HDEL-t35S-LoxP	EC10161 pL1V-loxPrev	pL0M-S-ER-Targ-71090	pL0M-C1-mCherry-71091	pL0M-C2-HDEL-71020	T-35S
